# Supplementary material for: Transgenerational Epigenetic and Phenotypic Inheritance Across Five Generations in Sheep
Source: Int J Mol Sci. 2025 Jul 3;26(13):6412. doi: 10.3390/ijms26136412 (PMC12250259; doi:10.3390/ijms26136412)
Supplement: Supplementary file 1 [file ijms-26-06412-s001.zip]

Archive with 2 entries (2 files):
- Supplementary_File S1.xlsx
- Supplementary_Table S1.pdf
