# Supplementary material for: Transgenerational Epigenetic and Phenotypic Inheritance Across Five Generations in Sheep
Source: Int J Mol Sci. 2025 Jul 3;26(13):6412. doi: 10.3390/ijms26136412 (PMC12250259; doi:10.3390/ijms26136412)
Supplement: Supplementary file 1 [file ijms-26-06412-s001.zip › Supplementary_File S1.xlsx]

## Sheet: F3_DMCs
Chromosome	Position_Oar_rambouillet_v1.0	p-value	q-value	Methylation_difference	Cytosine_context	Methylation_status
chr1	44497495	1.09262e-18	9.32749e-15	-74.5867	CpG	hypomethylated
chr1	135479128	1.22459e-18	1.01639e-14	-85.3861	CpG	hypomethylated
chr1	160924447	1.23079e-18	1.02282e-14	-84.6804	CpG	hypomethylated
chr1	232825523	1.24889e-18	1.03041e-14	-76.5277	CpG	hypomethylated
chr1	273516964	1.27613e-18	1.05281e-14	-79.3962	CpG	hypomethylated
chr1	283621045	1.31893e-18	1.06855e-14	-79.7619	CpG	hypomethylated
chr1	284194475	1.47483e-18	1.18007e-14	-85.7143	CpG	hypomethylated
chr1	290539154	1.57288e-18	1.24634e-14	-76.604	CpG	hypomethylated
chr2	19681781	2.07023e-18	1.56374e-14	-86.3354	CpG	hypomethylated
chr2	178089208	2.09262e-18	1.56754e-14	-79.4967	CpG	hypomethylated
chr3	23524988	2.16002e-18	1.62843e-14	-71.5593	CpG	hypomethylated
chr3	28654894	2.20279e-18	1.64647e-14	-86.0205	CpG	hypomethylated
chr3	29720598	2.65628e-18	1.95813e-14	-82.031	CpG	hypomethylated
chr3	87692758	2.67648e-18	1.96625e-14	-90.625	CpG	hypomethylated
chr3	89664709	2.77944e-18	2.03494e-14	-83.7601	CpG	hypomethylated
chr3	90311583	4.19913e-18	2.85343e-14	-95.4594	CpG	hypomethylated
chr3	165579503	4.21246e-18	2.85343e-14	-82.7597	CpG	hypomethylated
chr4	26325503	4.26055e-18	2.89365e-14	-91.8403	CpG	hypomethylated
chr4	34125445	4.6106e-18	3.14028e-14	-74.7658	CpG	hypomethylated
chr6	27488406	6.81371e-18	4.2386e-14	-83.9009	CpG	hypomethylated
chr6	117383941	6.89102e-18	4.26006e-14	-79.2389	CpG	hypomethylated
chr6	117450466	7.6438e-18	4.67157e-14	-78.1487	CpG	hypomethylated
chr6	118421054	8.13776e-18	4.93659e-14	-80.6375	CpG	hypomethylated
chr7	21266994	1.03556e-17	1.49544e-13	-56.0974	CpG	hypomethylated
chr8	8908474	1.37663e-17	1.98213e-13	-75.8833	CpG	hypomethylated
chr9	67643491	1.66424e-17	2.37583e-13	-78.4897	CpG	hypomethylated
chr9	71167389	1.8241e-17	2.55258e-13	-86.9529	CpG	hypomethylated
chr9	71199300	2.18386e-17	3.01344e-13	-90.7306	CpG	hypomethylated
chr9	71221750	2.30433e-17	3.17846e-13	-90.1455	CpG	hypomethylated
chr10	25318940	2.45247e-17	3.31617e-13	-84.928	CpG	hypomethylated
chr10	63753527	2.55547e-17	3.4481e-13	-85.8553	CpG	hypomethylated
chr10	66448397	2.59344e-17	3.46929e-13	-77.3804	CpG	hypomethylated
chr12	66141969	2.72156e-17	3.61236e-13	-80.2857	CpG	hypomethylated
chr14	17590747	2.78113e-17	3.66945e-13	-81.1047	CpG	hypomethylated
chr14	21959841	2.86992e-17	3.77328e-13	-82.6773	CpG	hypomethylated
chr15	65924596	2.91323e-17	3.80906e-13	-86.6552	CpG	hypomethylated
chr17	8505759	3.52725e-17	4.57684e-13	-64.1613	CpG	hypomethylated
chr17	14458337	3.75067e-17	4.77222e-13	-91.6796	CpG	hypomethylated
chr17	50080323	3.76697e-17	4.78333e-13	-74.2958	CpG	hypomethylated
chr17	50139498	4.07314e-17	5.19123e-13	-89.0835	CpG	hypomethylated
chr17	55469774	5.09922e-17	6.29585e-13	-82.0923	CpG	hypomethylated
chr19	3076834	5.91304e-17	7.20211e-13	-61.1438	CpG	hypomethylated
chr19	3094814	6.06848e-17	7.35475e-13	-69.7222	CpG	hypomethylated
chr19	29074725	6.173e-17	7.42047e-13	-88.7558	CpG	hypomethylated
chr19	37245648	7.75847e-17	9.29262e-13	-95.3283	CpG	hypomethylated
chr26	32827735	9.09574e-17	1.06282e-12	-91.424	CpG	hypomethylated
chr26	47515686	9.25957e-17	1.08121e-12	-78.2671	CpG	hypomethylated
chr3	21844274	2.22045e-16	5.80881e-12	-82.6667	CpG	hypomethylated
chr8	7657776	2.22045e-16	5.80881e-12	-75.9349	CpG	hypomethylated
chr1	121467637	4.44089e-16	1.09499e-11	-75.602	CpG	hypomethylated
chr2	81993263	4.44089e-16	1.09499e-11	-77.9072	CpG	hypomethylated
chr6	71075455	4.44089e-16	1.09499e-11	-68.5031	CpG	hypomethylated
chr22	44047740	6.66134e-16	1.62383e-11	-76.6604	CpG	hypomethylated
chr1	279457287	1.33227e-15	2.97702e-11	-69.0359	CpG	hypomethylated
chr14	23964212	1.33227e-15	2.97702e-11	-75.2351	CpG	hypomethylated
chr1	256131537	3.77476e-15	8.09749e-11	-65.4817	CpG	hypomethylated
chr10	21927727	5.55112e-15	1.14501e-10	-65.7149	CpG	hypomethylated
chr16	65323931	5.55112e-15	1.14501e-10	-80.9422	CpG	hypomethylated
chr9	63260553	6.43929e-15	1.30315e-10	-77.0833	CpG	hypomethylated
chr3	29728792	7.32747e-15	1.46903e-10	-77.5	CpG	hypomethylated
chr1	207445835	7.77156e-15	1.52948e-10	-63.2212	CpG	hypomethylated
chr12	34970889	9.76996e-15	1.87127e-10	-78.202	CpG	hypomethylated
chr7	93811736	1.39888e-14	2.58693e-10	-73.5517	CpG	hypomethylated
chr1	263598013	1.5099e-14	2.74491e-10	-72.6196	CpG	hypomethylated
chr13	31162960	1.70974e-14	3.0564e-10	-74.9174	CpG	hypomethylated
chr5	109323721	2.68674e-14	4.68578e-10	-76.9533	CpG	hypomethylated
chr10	60481807	2.77556e-14	4.80164e-10	-61.8103	CpG	hypomethylated
chr7	11324524	3.4639e-14	5.85089e-10	-81.0855	CpG	hypomethylated
chr21	24054003	4.21885e-14	7.07042e-10	-72.0458	CpG	hypomethylated
chr4	121300712	4.57412e-14	7.60639e-10	-70.191	CpG	hypomethylated
chr6	121609193	4.68514e-14	7.73108e-10	-78.2468	CpG	hypomethylated
chr7	81769121	6.26166e-14	1.00241e-09	-75.7221	CpG	hypomethylated
chr10	66465026	7.32747e-14	1.15578e-09	-65.0585	CpG	hypomethylated
chr1	232855515	8.21565e-14	1.28642e-09	-66.032	CpG	hypomethylated
chr2	98166935	9.4813e-14	1.44248e-09	-54.0656	CpG	hypomethylated
chr3	88975776	9.81437e-14	1.47893e-09	-74.2188	CpG	hypomethylated
chr5	109327154	1.00586e-13	1.49843e-09	-74.6016	CpG	hypomethylated
chr3	165549743	1.35669e-13	1.97982e-09	-78.0879	CpG	hypomethylated
chr5	109670800	1.65423e-13	2.36574e-09	-78.0196	CpG	hypomethylated
chr9	55802414	1.79412e-13	2.53203e-09	-57.1204	CpG	hypomethylated
chr1	120837373	2.17382e-13	3.00852e-09	-72.5552	CpG	hypomethylated
chr1	82326452	2.30482e-13	3.15223e-09	-76.7156	CpG	hypomethylated
chr1	276249833	2.44249e-13	3.31617e-09	-55.3312	CpG	hypomethylated
chr10	17123837	2.55573e-13	3.4481e-09	-58.7557	CpG	hypomethylated
chr15	73452484	2.58016e-13	3.45929e-09	-50.4125	CpG	hypomethylated
chr1	215187618	2.71116e-13	3.61236e-09	-74.9035	CpG	hypomethylated
chr6	113917727	2.77112e-13	3.66945e-09	-75.1562	CpG	hypomethylated
chr1	275464450	2.85993e-13	3.76383e-09	-61.641	CpG	hypomethylated
chr1	120640806	2.90212e-13	3.79606e-09	-52.2182	CpG	hypomethylated
chr15	12266687	3.4972e-13	4.54672e-09	-58.2465	CpG	hypomethylated
chr1	183278426	3.73035e-13	4.76323e-09	-66.8936	CpG	hypomethylated
chr4	28137776	3.72147e-13	4.76323e-09	-66.1064	CpG	hypomethylated
chr16	14914171	4.04787e-13	5.10786e-09	-65.0162	CpG	hypomethylated
chr19	26052935	5.06928e-13	6.28581e-09	-72.9065	CpG	hypomethylated
chr2	101657504	5.91305e-13	7.20709e-09	-57.733	CpG	hypomethylated
chr1	265080960	6.06848e-13	7.35475e-09	-80.2846	CpG	hypomethylated
chr15	71574756	6.1573e-13	7.42047e-09	-75.9778	CpG	hypomethylated
chr1	151549068	7.75824e-13	9.28565e-09	-65.4341	CpG	hypomethylated
chr8	94753991	9.08384e-13	1.04765e-08	-74.9752	CpG	hypomethylated
chr9	54349654	9.2526e-13	1.06141e-08	-63.7315	CpG	hypomethylated
chr4	58696557	1.06604e-12	1.20996e-08	-72.1935	CpG	hypomethylated
chr3	28569826	1.40332e-12	1.5844e-08	-77.7065	CpG	hypomethylated
chr1	193872848	1.5159e-12	1.70254e-08	-74.3178	CpG	hypomethylated
chr1	279457043	1.81721e-12	1.98889e-08	-65.9595	CpG	hypomethylated
chr1	206333929	1.94578e-12	2.11879e-08	-53.4501	CpG	hypomethylated
chr1	217779413	2.1092e-12	2.27366e-08	-70.6645	CpG	hypomethylated
chr10	25032499	2.15161e-12	2.2963e-08	-76.4235	CpG	hypomethylated
chr10	67136930	2.21401e-12	2.33961e-08	-67.8202	CpG	hypomethylated
chr1	107975728	2.31992e-12	2.43761e-08	-68.3741	CpG	hypomethylated
chr2	213095946	2.57461e-12	2.65527e-08	-68.8374	CpG	hypomethylated
chr3	16197433	2.88458e-12	2.96072e-08	-64.579	CpG	hypomethylated
chr10	87788220	2.92255e-12	2.98541e-08	-72.8801	CpG	hypomethylated
chr26	12176099	3.09797e-12	3.13474e-08	-52.3374	CpG	hypomethylated
chr4	22752973	3.52607e-12	3.50185e-08	-79.8678	CpG	hypomethylated
chr1	273742558	4.29101e-12	4.14637e-08	-55.303	CpG	hypomethylated
chr16	71299747	4.50218e-12	4.29431e-08	-73.2684	CpG	hypomethylated
chr14	17597412	4.54681e-12	4.29677e-08	-71.5038	CpG	hypomethylated
chr10	46049755	4.60765e-12	4.3258e-08	-73.3187	CpG	hypomethylated
chr15	76693706	4.61786e-12	4.3258e-08	-53.592	CpG	hypomethylated
chr1	267821401	4.81881e-12	4.49442e-08	-54.3387	CpG	hypomethylated
chr10	42809852	4.96692e-12	4.6125e-08	-56.7682	CpG	hypomethylated
chr3	165575488	5.07372e-12	4.69137e-08	-71.476	CpG	hypomethylated
chr1	45429308	5.2518e-12	4.81452e-08	-78.1667	CpG	hypomethylated
chr3	165583574	5.29465e-12	4.81649e-08	-74.3671	CpG	hypomethylated
chr19	35774978	5.30842e-12	4.81649e-08	-51.5047	CpG	hypomethylated
chr7	8517209	6.92113e-12	6.18624e-08	-72.5373	CpG	hypomethylated
chr3	72328946	6.97598e-12	6.20939e-08	-62.0631	CpG	hypomethylated
chr1	76183838	7.31548e-12	6.43153e-08	-51.1034	CpG	hypomethylated
chr26	8361129	7.48646e-12	6.55498e-08	-57.4415	CpG	hypomethylated
chr1	216678518	7.8566e-12	6.85111e-08	-75.4952	CpG	hypomethylated
chr2	218660717	8.60578e-12	7.47402e-08	-51.0238	CpG	hypomethylated
chr3	22059742	9.13403e-12	7.87903e-08	-73.7755	CpG	hypomethylated
chr21	16266608	1.07567e-11	9.19322e-08	-73.3921	CpG	hypomethylated
chr9	98786566	1.09457e-11	9.31759e-08	-50.5063	CpG	hypomethylated
chr4	30450951	1.20712e-11	1.00758e-07	-70.4186	CpG	hypomethylated
chr1	169728177	1.22078e-11	1.01111e-07	-65.4812	CpG	hypomethylated
chr15	27036512	1.24889e-11	1.03041e-07	-59.4999	CpG	hypomethylated
chr1	120648507	1.26912e-11	1.04309e-07	-58.901	CpG	hypomethylated
chr1	95489695	1.31504e-11	1.06855e-07	-61.4824	CpG	hypomethylated
chr2	13507591	1.47429e-11	1.18007e-07	-69.978	CpG	hypomethylated
chr4	22534652	1.56288e-11	1.24634e-07	-73.3631	CpG	hypomethylated
chr1	279942083	1.64515e-11	1.29272e-07	-76.8678	CpG	hypomethylated
chr9	63300700	1.71445e-11	1.33738e-07	-75.4388	CpG	hypomethylated
chr6	111496040	1.74973e-11	1.35995e-07	-73.7229	CpG	hypomethylated
chr10	48987896	1.95846e-11	1.50043e-07	-74.7562	CpG	hypomethylated
chr3	21814939	1.98412e-11	1.50932e-07	-74.2322	CpG	hypomethylated
chr15	65886460	1.99352e-11	1.5111e-07	-70.2464	CpG	hypomethylated
chr6	22429394	2.07028e-11	1.56376e-07	-66.2699	CpG	hypomethylated
chr19	26616133	2.08258e-11	1.56754e-07	-63.9875	CpG	hypomethylated
chr26	11929341	2.16003e-11	1.62015e-07	-54.0019	CpG	hypomethylated
chr1	290723086	2.20279e-11	1.64647e-07	-63.9837	CpG	hypomethylated
chr2	178248631	2.65628e-11	1.95813e-07	-71.8038	CpG	hypomethylated
chr12	27862634	2.67646e-11	1.96625e-07	-70.6611	CpG	hypomethylated
chr10	67256989	2.77944e-11	2.03494e-07	-72.1914	CpG	hypomethylated
chr2	227986394	2.81306e-11	2.05161e-07	-71.8661	CpG	hypomethylated
chr3	158935307	3.32876e-11	2.38821e-07	-73.1985	CpG	hypomethylated
chr1	169718731	3.3934e-11	2.42647e-07	-61.664	CpG	hypomethylated
chr4	111579946	3.52884e-11	2.51494e-07	-50.3431	CpG	hypomethylated
chr12	26431658	3.61011e-11	2.54746e-07	-63.5734	CpG	hypomethylated
chr1	215591535	3.69302e-11	2.58894e-07	-50.9056	CpG	hypomethylated
chr9	67685797	3.8511e-11	2.67354e-07	-51.7395	CpG	hypomethylated
chr8	60925123	4.0268e-11	2.77754e-07	-57.0413	CpG	hypomethylated
chr1	215557255	4.13689e-11	2.82622e-07	-48.8347	CpG	hypomethylated
chr13	69552578	4.19906e-11	2.85343e-07	-72.951	CpG	hypomethylated
chr19	28635793	4.20333e-11	2.85343e-07	-57.6933	CpG	hypomethylated
chr8	32814977	4.26055e-11	2.88315e-07	-67.1236	CpG	hypomethylated
chr24	15045362	4.6106e-11	3.10047e-07	-67.6651	CpG	hypomethylated
chr1	215591231	4.67768e-11	3.12598e-07	-47.7188	CpG	hypomethylated
chr16	6059084	4.74207e-11	3.15861e-07	-64.5808	CpG	hypomethylated
chr9	55165112	4.7824e-11	3.16637e-07	-80.5538	CpG	hypomethylated
chr21	10471581	4.9905e-11	3.28347e-07	-71.2893	CpG	hypomethylated
chr1	151483345	5.07094e-11	3.31647e-07	-74.0886	CpG	hypomethylated
chr8	11038747	5.15292e-11	3.35984e-07	-58.1351	CpG	hypomethylated
chr1	256132780	5.19556e-11	3.37737e-07	-54.0617	CpG	hypomethylated
chr1	233814729	5.30511e-11	3.43817e-07	-68.913	CpG	hypomethylated
chr8	24972934	5.6936e-11	3.66779e-07	-50.5798	CpG	hypomethylated
chr10	63540248	5.82809e-11	3.74318e-07	-48.2353	CpG	hypomethylated
chr3	26392633	6.53395e-11	4.12248e-07	-63.1689	CpG	hypomethylated
chr19	20330774	6.70728e-11	4.21942e-07	-74.1	CpG	hypomethylated
chr9	32963982	6.74307e-11	4.22588e-07	-68.4638	CpG	hypomethylated
chr10	40298387	6.81371e-11	4.22588e-07	-58.5945	CpG	hypomethylated
chr21	32662920	6.89102e-11	4.26006e-07	-52.0554	CpG	hypomethylated
chr10	63538785	7.6438e-11	4.67157e-07	-57.7915	CpG	hypomethylated
chr10	61509009	8.13776e-11	4.91742e-07	-51.7641	CpG	hypomethylated
chr1	82778031	8.20937e-11	4.94311e-07	-70.4955	CpG	hypomethylated
chr15	76480358	8.22635e-11	4.94311e-07	-48.8409	CpG	hypomethylated
chr5	26597041	9.25691e-11	5.53137e-07	-74.158	CpG	hypomethylated
chr2	227564257	9.7399e-11	5.77174e-07	-71.0879	CpG	hypomethylated
chr1	121938300	9.81195e-11	5.79842e-07	-62.9517	CpG	hypomethylated
chr5	109919052	1.00409e-10	5.90118e-07	-66.234	CpG	hypomethylated
chr3	21840377	1.03017e-10	6.012e-07	-69.7098	CpG	hypomethylated
chr1	151549798	1.05089e-10	6.09282e-07	-67.3246	CpG	hypomethylated
chr9	54916886	1.0742e-10	6.21116e-07	-72.4781	CpG	hypomethylated
chr7	93371097	1.12618e-10	6.47679e-07	-74.6429	CpG	hypomethylated
chr9	63248884	1.14213e-10	6.55098e-07	-53.9338	CpG	hypomethylated
chr12	20988676	1.19443e-10	6.77846e-07	-48.9477	CpG	hypomethylated
chr1	191139299	1.22893e-10	6.95583e-07	-61.7243	CpG	hypomethylated
chr7	23853052	1.3332e-10	7.48675e-07	-65.8938	CpG	hypomethylated
chr8	60619979	1.38637e-10	7.7448e-07	-49.6588	CpG	hypomethylated
chr21	18212891	1.39792e-10	7.78904e-07	-72.744	CpG	hypomethylated
chr10	52951482	1.4739e-10	8.19107e-07	-74.2519	CpG	hypomethylated
chr1	283727589	1.48177e-10	8.21355e-07	-71.6784	CpG	hypomethylated
chr9	59779275	1.50287e-10	8.26973e-07	-65.2386	CpG	hypomethylated
chr1	283479650	1.5339e-10	8.3566e-07	-71.3983	CpG	hypomethylated
chr22	17170126	1.53485e-10	8.3566e-07	-67.6334	CpG	hypomethylated
chr14	16725704	1.61333e-10	8.73954e-07	-64.7727	CpG	hypomethylated
chr6	109727212	1.65342e-10	8.9063e-07	-71.4175	CpG	hypomethylated
chr3	165586177	1.69708e-10	9.07858e-07	-66.1166	CpG	hypomethylated
chr4	11555572	1.69433e-10	9.07858e-07	-71.1822	CpG	hypomethylated
chr3	72714363	1.75232e-10	9.35077e-07	-66.1071	CpG	hypomethylated
chr1	193951057	1.77368e-10	9.39588e-07	-49.2424	CpG	hypomethylated
chr8	8303570	1.8956e-10	9.94225e-07	-59.4772	CpG	hypomethylated
chr17	24518835	1.97923e-10	1.03304e-06	-51.7738	CpG	hypomethylated
chr8	13271212	2.05017e-10	1.05975e-06	-62.6816	CpG	hypomethylated
chr17	49819759	2.04982e-10	1.05975e-06	-64.6027	CpG	hypomethylated
chr2	216447261	2.11228e-10	1.08662e-06	-56.3973	CpG	hypomethylated
chr5	47413479	2.11061e-10	1.08662e-06	-68.3617	CpG	hypomethylated
chr2	214407406	2.14026e-10	1.09575e-06	-65.256	CpG	hypomethylated
chr26	39844560	2.15746e-10	1.10193e-06	-69.1379	CpG	hypomethylated
chr1	159790348	2.1692e-10	1.1053e-06	-63.9744	CpG	hypomethylated
chr9	55749442	2.26959e-10	1.14827e-06	-68.2669	CpG	hypomethylated
chr3	89253416	2.31504e-10	1.1685e-06	-69.117	CpG	hypomethylated
chr3	186723384	2.3241e-10	1.17032e-06	-57.3766	CpG	hypomethylated
chr10	46794256	2.44044e-10	1.22032e-06	-71.4898	CpG	hypomethylated
chr17	47290061	2.59366e-10	1.28792e-06	-49.119	CpG	hypomethylated
chr19	36154636	2.66134e-10	1.31544e-06	-74.099	CpG	hypomethylated
chr3	76213456	2.87873e-10	1.41962e-06	-71.4578	CpG	hypomethylated
chr9	55620303	2.94989e-10	1.44805e-06	-66.0714	CpG	hypomethylated
chr13	58373854	2.96739e-10	1.45332e-06	-69.4357	CpG	hypomethylated
chr6	122155558	3.02654e-10	1.47555e-06	-76.4093	CpG	hypomethylated
chr10	60610760	3.34961e-10	1.61835e-06	-70.5133	CpG	hypomethylated
chr1	153222972	3.37391e-10	1.62642e-06	-68.1888	CpG	hypomethylated
chr3	77033445	3.39703e-10	1.6267e-06	-56.1718	CpG	hypomethylated
chr13	24610144	3.39722e-10	1.6267e-06	-56.4475	CpG	hypomethylated
chr3	22066904	3.41163e-10	1.62996e-06	-64.4751	CpG	hypomethylated
chr3	83604381	3.5036e-10	1.66279e-06	-69.5139	CpG	hypomethylated
chr1	280012748	3.60431e-10	1.70305e-06	-65.4024	CpG	hypomethylated
chr19	2419566	3.65263e-10	1.72209e-06	-62.735	CpG	hypomethylated
chr8	8342550	3.76111e-10	1.76934e-06	-76.4286	CpG	hypomethylated
chr4	63955554	3.77376e-10	1.77141e-06	-68.6905	CpG	hypomethylated
chr2	48703359	3.80707e-10	1.77926e-06	-53.7382	CpG	hypomethylated
chr10	62082860	3.86861e-10	1.79378e-06	-61.8882	CpG	hypomethylated
chr1	251240906	4.12186e-10	1.89744e-06	-68.4501	CpG	hypomethylated
chr1	232862432	4.20381e-10	1.9269e-06	-73.3996	CpG	hypomethylated
chr3	30317889	4.40468e-10	2.01467e-06	-71.9642	CpG	hypomethylated
chr9	72739522	4.5939e-10	2.08344e-06	-48.048	CpG	hypomethylated
chr1	151940947	4.67622e-10	2.10741e-06	-60.942	CpG	hypomethylated
chr19	29817315	4.72723e-10	2.12593e-06	-65.5162	CpG	hypomethylated
chr1	232861149	4.74357e-10	2.12882e-06	-69.1281	CpG	hypomethylated
chr21	31333186	5.20318e-10	2.30736e-06	-54.2703	CpG	hypomethylated
chr2	102092512	5.41189e-10	2.38386e-06	-40.8534	CpG	hypomethylated
chr17	50099704	5.60801e-10	2.451e-06	-70.8245	CpG	hypomethylated
chr7	67641876	5.63168e-10	2.45547e-06	-59.9817	CpG	hypomethylated
chr6	67669357	5.8158e-10	2.52548e-06	-68.6058	CpG	hypomethylated
chr1	148614366	5.99804e-10	2.5837e-06	-72.4133	CpG	hypomethylated
chr3	186961132	6.01137e-10	2.58425e-06	-67.5891	CpG	hypomethylated
chr1	165950702	6.11559e-10	2.61855e-06	-60.0035	CpG	hypomethylated
chr15	65942982	6.40967e-10	2.72814e-06	-72.4359	CpG	hypomethylated
chr3	25008222	6.51867e-10	2.76904e-06	-70.9452	CpG	hypomethylated
chr2	16635620	7.45664e-10	3.13642e-06	-70.6179	CpG	hypomethylated
chr3	158985507	7.4445e-10	3.13642e-06	-66.6667	CpG	hypomethylated
chr4	64568782	7.72813e-10	3.23792e-06	-61.4055	CpG	hypomethylated
chr8	25957740	8.40259e-10	3.49321e-06	-45.3812	CpG	hypomethylated
chr1	75345855	8.62219e-10	3.56378e-06	-67.6724	CpG	hypomethylated
chr4	103863468	8.68724e-10	3.58377e-06	-61.5858	CpG	hypomethylated
chr19	28592721	9.36597e-10	3.83434e-06	-61.5958	CpG	hypomethylated
chr23	43713234	9.36614e-10	3.83434e-06	-53.7345	CpG	hypomethylated
chr13	47479306	9.51147e-10	3.88642e-06	-61.5655	CpG	hypomethylated
chr3	25939842	1.00824e-09	4.08084e-06	-51.51	CpG	hypomethylated
chr1	237686210	1.04431e-09	4.20302e-06	-47.7104	CpG	hypomethylated
chr3	23059949	1.10632e-09	4.41943e-06	-65.9759	CpG	hypomethylated
chr2	130865116	1.11274e-09	4.42858e-06	-45.8333	CpG	hypomethylated
chr17	8014125	1.11631e-09	4.43456e-06	-70.376	CpG	hypomethylated
chr1	232985996	1.16759e-09	4.59572e-06	-70.0872	CpG	hypomethylated
chr19	23457661	1.18363e-09	4.65034e-06	-63.9628	CpG	hypomethylated
chr1	276247463	1.196e-09	4.69033e-06	-45.5767	CpG	hypomethylated
chr2	18734952	1.21855e-09	4.76139e-06	-65.1206	CpG	hypomethylated
chr15	65931399	1.23578e-09	4.81118e-06	-63.8208	CpG	hypomethylated
chr9	98957399	1.24943e-09	4.85551e-06	-51.7151	CpG	hypomethylated
chr4	96628108	1.29242e-09	4.97749e-06	-56.5878	CpG	hypomethylated
chr1	193738595	1.34493e-09	5.16118e-06	-63.6072	CpG	hypomethylated
chr2	20058940	1.35019e-09	5.17212e-06	-61.4402	CpG	hypomethylated
chr8	91249434	1.38155e-09	5.26404e-06	-69.8984	CpG	hypomethylated
chr17	11224884	1.37932e-09	5.26404e-06	-58.9508	CpG	hypomethylated
chr10	54550385	1.38951e-09	5.28498e-06	-67.4576	CpG	hypomethylated
chr1	276731106	1.39707e-09	5.30435e-06	-48.1007	CpG	hypomethylated
chr17	9835330	1.41711e-09	5.352e-06	-72.6293	CpG	hypomethylated
chr6	85260055	1.43855e-09	5.42344e-06	-62.1915	CpG	hypomethylated
chr3	87549437	1.4468e-09	5.42594e-06	-73.0597	CpG	hypomethylated
chr10	74571810	1.46155e-09	5.47166e-06	-75.0448	CpG	hypomethylated
chr22	45897789	1.59341e-09	5.91372e-06	-55.3829	CpG	hypomethylated
chr2	138642499	1.62353e-09	6.00474e-06	-48.0319	CpG	hypomethylated
chr9	61794605	1.67962e-09	6.19085e-06	-50.5532	CpG	hypomethylated
chr4	40043293	1.69015e-09	6.21897e-06	-51.1294	CpG	hypomethylated
chr3	17078001	1.70345e-09	6.25718e-06	-67.0192	CpG	hypomethylated
chr13	86804053	1.71442e-09	6.2867e-06	-51.8506	CpG	hypomethylated
chr24	29635379	1.78028e-09	6.51706e-06	-75.4096	CpG	hypomethylated
chr1	80468954	1.80063e-09	6.52475e-06	-54.3044	CpG	hypomethylated
chr2	177194475	1.79594e-09	6.52475e-06	-72.7636	CpG	hypomethylated
chr26	31768230	1.79461e-09	6.52475e-06	-73.0006	CpG	hypomethylated
chr17	47284731	1.80994e-09	6.54743e-06	-54.2537	CpG	hypomethylated
chr6	112918731	1.82545e-09	6.5924e-06	-67.818	CpG	hypomethylated
chr4	110211829	1.839e-09	6.63019e-06	-47.7722	CpG	hypomethylated
chr1	159821332	1.85015e-09	6.65919e-06	-67.7665	CpG	hypomethylated
chr15	76708830	1.85926e-09	6.6696e-06	-47.4245	CpG	hypomethylated
chr3	44614770	1.86539e-09	6.68042e-06	-71.1679	CpG	hypomethylated
chr2	224140804	1.88087e-09	6.71346e-06	-70.1765	CpG	hypomethylated
chr1	213084703	1.94355e-09	6.89426e-06	-51.5166	CpG	hypomethylated
chr2	161254307	2.10992e-09	7.43208e-06	-64.8293	CpG	hypomethylated
chr10	54231591	2.18862e-09	7.69664e-06	-48.9177	CpG	hypomethylated
chr1	100042553	2.19293e-09	7.69918e-06	-52.5526	CpG	hypomethylated
chr3	89345122	2.37335e-09	8.2516e-06	-55.8634	CpG	hypomethylated
chr4	98659492	2.43968e-09	8.4548e-06	-61.695	CpG	hypomethylated
chr2	140554843	2.45331e-09	8.47623e-06	-63.4896	CpG	hypomethylated
chr9	55620082	2.45377e-09	8.47623e-06	-68.2905	CpG	hypomethylated
chr6	112110305	2.52234e-09	8.67122e-06	-74.0013	CpG	hypomethylated
chr3	178797251	2.54248e-09	8.72648e-06	-55.7316	CpG	hypomethylated
chr19	29827971	2.56153e-09	8.76382e-06	-69.1682	CpG	hypomethylated
chr1	160050288	2.57895e-09	8.80937e-06	-59.5969	CpG	hypomethylated
chr2	177940337	2.60686e-09	8.89054e-06	-64.936	CpG	hypomethylated
chr6	109714325	2.6161e-09	8.90791e-06	-62.5729	CpG	hypomethylated
chr9	71266205	2.67423e-09	9.077e-06	-61.596	CpG	hypomethylated
chr3	31367170	2.8223e-09	9.54936e-06	-64.1403	CpG	hypomethylated
chr1	278841116	2.85881e-09	9.65769e-06	-67.9822	CpG	hypomethylated
chr19	22829697	2.98728e-09	1.00285e-05	-51.9533	CpG	hypomethylated
chr3	76303856	3.10477e-09	1.0342e-05	-74.4505	CpG	hypomethylated
chr10	67143002	3.1125e-09	1.03517e-05	-69.7629	CpG	hypomethylated
chr24	23830624	3.15945e-09	1.04916e-05	-63.4357	CpG	hypomethylated
chr1	265021406	3.19643e-09	1.05816e-05	-60.5699	CpG	hypomethylated
chr10	59273644	3.34389e-09	1.10357e-05	-72.9167	CpG	hypomethylated
chr3	88654087	3.50789e-09	1.15061e-05	-55.2882	CpG	hypomethylated
chr1	171094563	3.68923e-09	1.20091e-05	-59.5713	CpG	hypomethylated
chr22	43895944	3.78717e-09	1.22536e-05	-60.7944	CpG	hypomethylated
chr10	67157104	3.86458e-09	1.24664e-05	-64.1426	CpG	hypomethylated
chr9	71169678	3.91552e-09	1.25769e-05	-68.3437	CpG	hypomethylated
chr10	47502692	3.91642e-09	1.25769e-05	-64.5607	CpG	hypomethylated
chr10	54666184	3.96083e-09	1.27005e-05	-53.888	CpG	hypomethylated
chr3	89264142	3.99014e-09	1.27374e-05	-57.4097	CpG	hypomethylated
chr3	87869627	4.29567e-09	1.36459e-05	-70.7119	CpG	hypomethylated
chr8	7012967	4.30018e-09	1.36459e-05	-71.5729	CpG	hypomethylated
chr7	94289516	4.30887e-09	1.36532e-05	-64.359	CpG	hypomethylated
chr3	165692175	4.32851e-09	1.36751e-05	-46.1831	CpG	hypomethylated
chr2	216446246	4.34344e-09	1.37021e-05	-57.3835	CpG	hypomethylated
chr17	25590273	4.41286e-09	1.38951e-05	-70.3361	CpG	hypomethylated
chr17	54759341	4.45319e-09	1.39866e-05	-49.7143	CpG	hypomethylated
chr3	76692986	4.46491e-09	1.40029e-05	-66.3194	CpG	hypomethylated
chr2	23737531	4.48518e-09	1.40459e-05	-65.2124	CpG	hypomethylated
chr6	71077842	4.52867e-09	1.41408e-05	-59.4489	CpG	hypomethylated
chr13	23423487	4.75239e-09	1.47749e-05	-63.7423	CpG	hypomethylated
chr1	267825359	5.00932e-09	1.54173e-05	-46.5202	CpG	hypomethylated
chr17	68391230	5.0067e-09	1.54173e-05	-68.3333	CpG	hypomethylated
chr10	65445401	5.19924e-09	1.59789e-05	-67.0635	CpG	hypomethylated
chr1	279456761	5.20856e-09	1.59846e-05	-70.4419	CpG	hypomethylated
chr5	37337466	5.32462e-09	1.62709e-05	-64.8018	CpG	hypomethylated
chr19	3168466	5.33364e-09	1.62753e-05	-47.2873	CpG	hypomethylated
chr23	27952448	5.37749e-09	1.63858e-05	-57.4561	CpG	hypomethylated
chr1	264405064	5.59633e-09	1.70192e-05	-69.3327	CpG	hypomethylated
chr3	191293624	5.60123e-09	1.70192e-05	-47.3191	CpG	hypomethylated
chr3	91727182	5.72676e-09	1.73515e-05	-68.019	CpG	hypomethylated
chr6	79890312	6.21539e-09	1.87789e-05	-45.1727	CpG	hypomethylated
chr6	34118711	6.42981e-09	1.93722e-05	-69.3421	CpG	hypomethylated
chr17	9966474	6.66711e-09	2.00309e-05	-54.3378	CpG	hypomethylated
chr4	28023479	6.81531e-09	2.03905e-05	-45.0758	CpG	hypomethylated
chr1	148952075	7.13739e-09	2.12651e-05	-65.3518	CpG	hypomethylated
chr15	72377222	7.23922e-09	2.15386e-05	-53.301	CpG	hypomethylated
chr5	25516574	7.29246e-09	2.16669e-05	-67.8085	CpG	hypomethylated
chr19	28679545	8.21465e-09	2.42058e-05	-51.9841	CpG	hypomethylated
chr13	67888344	8.37937e-09	2.46573e-05	-43.4538	CpG	hypomethylated
chr19	4677061	8.39364e-09	2.46654e-05	-70.4407	CpG	hypomethylated
chr3	165622846	8.56308e-09	2.50946e-05	-70.574	CpG	hypomethylated
chr1	204567854	8.64682e-09	2.52709e-05	-51.9796	CpG	hypomethylated
chr2	42741424	8.66683e-09	2.5295e-05	-73.1554	CpG	hypomethylated
chr9	55620574	8.90821e-09	2.58587e-05	-63.7925	CpG	hypomethylated
chr19	25266969	9.0108e-09	2.60859e-05	-64.4356	CpG	hypomethylated
chr17	55470565	9.06391e-09	2.6169e-05	-74.0566	CpG	hypomethylated
chr3	23524525	9.12857e-09	2.63203e-05	-52.8226	CpG	hypomethylated
chr1	273749283	9.3679e-09	2.69658e-05	-42.2088	CpG	hypomethylated
chr7	12148040	9.37758e-09	2.69658e-05	-68.5731	CpG	hypomethylated
chr1	282814635	9.39274e-09	2.69732e-05	-65.5194	CpG	hypomethylated
chr3	64547822	9.65462e-09	2.76144e-05	-65.3783	CpG	hypomethylated
chr2	180745653	9.73431e-09	2.78052e-05	-73.9079	CpG	hypomethylated
chr19	3182383	9.88589e-09	2.82006e-05	-49.8557	CpG	hypomethylated
chr4	27122724	1.05758e-08	3.01286e-05	-72.7761	CpG	hypomethylated
chr2	192543892	1.06479e-08	3.02937e-05	-65.9349	CpG	hypomethylated
chr6	112579990	1.0726e-08	3.04353e-05	-69.2301	CpG	hypomethylated
chr2	91209867	1.10452e-08	3.11761e-05	-62.0263	CpG	hypomethylated
chr23	43713213	1.11466e-08	3.13795e-05	-48.598	CpG	hypomethylated
chr1	122016590	1.14239e-08	3.19507e-05	-44.1682	CpG	hypomethylated
chr19	3851538	1.14165e-08	3.19507e-05	-50.7411	CpG	hypomethylated
chr9	66761559	1.20078e-08	3.33905e-05	-63.8058	CpG	hypomethylated
chr1	238251416	1.28261e-08	3.54962e-05	-59.2266	CpG	hypomethylated
chr21	29794403	1.3064e-08	3.60212e-05	-46.1058	CpG	hypomethylated
chr19	37688800	1.36281e-08	3.74322e-05	-70.8494	CpG	hypomethylated
chr4	62942188	1.37994e-08	3.77578e-05	-57.6287	CpG	hypomethylated
chr19	2780960	1.3859e-08	3.78725e-05	-41.1371	CpG	hypomethylated
chr13	30009305	1.40823e-08	3.84336e-05	-60.052	CpG	hypomethylated
chr16	75291837	1.44895e-08	3.94949e-05	-48.6205	CpG	hypomethylated
chr7	72560968	1.45483e-08	3.96048e-05	-62.3116	CpG	hypomethylated
chr3	178899685	1.47656e-08	4.00947e-05	-66.5789	CpG	hypomethylated
chr9	68494479	1.49555e-08	4.05587e-05	-67.2678	CpG	hypomethylated
chr10	44659687	1.52024e-08	4.10725e-05	-42.1595	CpG	hypomethylated
chr18	12636537	1.51962e-08	4.10725e-05	-48.6016	CpG	hypomethylated
chr10	52517609	1.55785e-08	4.19304e-05	-68.1159	CpG	hypomethylated
chr2	225294881	1.60547e-08	4.3104e-05	-69.0638	CpG	hypomethylated
chr15	71301482	1.73873e-08	4.63339e-05	-53.7382	CpG	hypomethylated
chr2	179988223	1.75257e-08	4.65867e-05	-52.6885	CpG	hypomethylated
chr1	214488668	1.76557e-08	4.6869e-05	-69.1837	CpG	hypomethylated
chr1	265097802	1.76756e-08	4.6869e-05	-74.7494	CpG	hypomethylated
chr9	63359353	1.77474e-08	4.70014e-05	-52.6521	CpG	hypomethylated
chr9	79996943	1.78888e-08	4.72591e-05	-47.0743	CpG	hypomethylated
chr13	54873972	1.78777e-08	4.72591e-05	-53.0585	CpG	hypomethylated
chr5	36003709	1.81261e-08	4.78271e-05	-60.2687	CpG	hypomethylated
chr2	225015403	1.81579e-08	4.78523e-05	-53.2188	CpG	hypomethylated
chr1	90547422	1.83186e-08	4.81577e-05	-46.5269	CpG	hypomethylated
chr6	113796577	1.83187e-08	4.81577e-05	-67.4495	CpG	hypomethylated
chr19	28628218	1.94312e-08	5.07094e-05	-45.1441	CpG	hypomethylated
chr3	76134871	1.95432e-08	5.08779e-05	-66.6331	CpG	hypomethylated
chr6	67304232	2.02693e-08	5.27043e-05	-42.5683	CpG	hypomethylated
chr10	64179567	2.046e-08	5.31357e-05	-56.1287	CpG	hypomethylated
chr1	82501924	2.12282e-08	5.47333e-05	-63.705	CpG	hypomethylated
chr1	213800698	2.16295e-08	5.57011e-05	-54.4744	CpG	hypomethylated
chr2	68153326	2.22478e-08	5.71559e-05	-50.0087	CpG	hypomethylated
chr9	71295002	2.30274e-08	5.90174e-05	-76.0347	CpG	hypomethylated
chr26	8362650	2.31156e-08	5.91729e-05	-46.4917	CpG	hypomethylated
chr4	72929182	2.32455e-08	5.94292e-05	-50.3086	CpG	hypomethylated
chr1	177818936	2.33256e-08	5.94915e-05	-42.498	CpG	hypomethylated
chr10	39853490	2.39806e-08	6.09506e-05	-56.4586	CpG	hypomethylated
chr15	73067781	2.42574e-08	6.15085e-05	-51.7887	CpG	hypomethylated
chr10	25380433	2.42911e-08	6.15212e-05	-60.4116	CpG	hypomethylated
chr3	89089850	2.44569e-08	6.1868e-05	-72.8427	CpG	hypomethylated
chr1	184561650	2.48786e-08	6.27869e-05	-43.9851	CpG	hypomethylated
chr3	89387825	2.5371e-08	6.36549e-05	-46.1504	CpG	hypomethylated
chr6	30495728	2.60269e-08	6.51482e-05	-75.0893	CpG	hypomethylated
chr8	50990433	2.65396e-08	6.63542e-05	-46.1431	CpG	hypomethylated
chr3	22091555	2.68891e-08	6.70715e-05	-56.4706	CpG	hypomethylated
chr6	119103799	2.7211e-08	6.77958e-05	-67.2184	CpG	hypomethylated
chr17	25293526	2.74595e-08	6.82562e-05	-50.0855	CpG	hypomethylated
chr4	15469740	2.75639e-08	6.84366e-05	-49.2857	CpG	hypomethylated
chr23	12019065	2.78353e-08	6.90305e-05	-70.0157	CpG	hypomethylated
chr8	8518030	2.93274e-08	7.22297e-05	-42.6858	CpG	hypomethylated
chr10	39917204	3.02762e-08	7.43957e-05	-58.0401	CpG	hypomethylated
chr1	94882861	3.05509e-08	7.48992e-05	-58.5311	CpG	hypomethylated
chr1	294954428	3.08367e-08	7.52558e-05	-62.1087	CpG	hypomethylated
chr3	22702677	3.07719e-08	7.52558e-05	-65.3763	CpG	hypomethylated
chr8	11073471	3.10861e-08	7.56065e-05	-48.7839	CpG	hypomethylated
chr8	51889433	3.10638e-08	7.56065e-05	-65.4199	CpG	hypomethylated
chr1	283391754	3.11699e-08	7.57243e-05	-67.0559	CpG	hypomethylated
chr6	53629039	3.14201e-08	7.62458e-05	-45.7662	CpG	hypomethylated
chr4	110989563	3.21735e-08	7.77223e-05	-65.7197	CpG	hypomethylated
chr19	29090449	3.22741e-08	7.78778e-05	-47.2161	CpG	hypomethylated
chr1	50327376	3.23508e-08	7.7975e-05	-54.816	CpG	hypomethylated
chr4	27271324	3.24347e-08	7.80896e-05	-79.6722	CpG	hypomethylated
chr7	13251181	3.2841e-08	7.88907e-05	-66.7779	CpG	hypomethylated
chr9	71286002	3.30462e-08	7.92949e-05	-80.492	CpG	hypomethylated
chr1	194403652	3.33352e-08	7.98098e-05	-55.4336	CpG	hypomethylated
chr19	3076149	3.40041e-08	8.12298e-05	-47.3243	CpG	hypomethylated
chr10	62120720	3.42599e-08	8.17499e-05	-53.5198	CpG	hypomethylated
chr1	111949360	3.50021e-08	8.32071e-05	-50.2352	CpG	hypomethylated
chr2	216295446	3.50257e-08	8.32071e-05	-54.7672	CpG	hypomethylated
chr15	76751445	3.49855e-08	8.32071e-05	-49.3976	CpG	hypomethylated
chr1	95044389	3.60692e-08	8.54022e-05	-49.8746	CpG	hypomethylated
chr1	273751906	3.63993e-08	8.59941e-05	-45.7011	CpG	hypomethylated
chr9	55602384	3.6381e-08	8.59941e-05	-57.1725	CpG	hypomethylated
chr19	41330925	3.69931e-08	8.71091e-05	-66.4808	CpG	hypomethylated
chr2	208790610	3.71878e-08	8.74715e-05	-40.9497	CpG	hypomethylated
chr24	38964505	3.73913e-08	8.77576e-05	-63.7663	CpG	hypomethylated
chr15	77282206	3.80481e-08	8.9007e-05	-61.2277	CpG	hypomethylated
chr5	97525679	3.86694e-08	9.02636e-05	-64.1992	CpG	hypomethylated
chr1	264413161	3.88124e-08	9.04991e-05	-68.3766	CpG	hypomethylated
chr24	5469113	4.00751e-08	9.31394e-05	-59.9306	CpG	hypomethylated
chr19	28593968	4.01775e-08	9.32765e-05	-47.3401	CpG	hypomethylated
chr1	263327442	4.04224e-08	9.37437e-05	-58.019	CpG	hypomethylated
chr8	54343761	4.09239e-08	9.48041e-05	-47.449	CpG	hypomethylated
chr1	159841392	4.18032e-08	9.65284e-05	-67.2253	CpG	hypomethylated
chr2	40803270	4.22085e-08	9.71506e-05	-67.3141	CpG	hypomethylated
chr19	26635166	4.27577e-08	9.82039e-05	-57.2552	CpG	hypomethylated
chr6	26389341	4.44308e-08	0.00010172	-58.8508	CpG	hypomethylated
chr2	93616238	4.48064e-08	0.000102361	-51.2336	CpG	hypomethylated
chr1	136002855	4.53516e-08	0.000103497	-61.3246	CpG	hypomethylated
chr1	267816559	4.66908e-08	0.000106326	-68.9871	CpG	hypomethylated
chr5	28668294	4.81149e-08	0.000109337	-43.6279	CpG	hypomethylated
chr7	81809503	4.85853e-08	0.000110173	-71.6252	CpG	hypomethylated
chr8	68059872	4.93544e-08	0.000111799	-45.6206	CpG	hypomethylated
chr19	28945748	5.00822e-08	0.000113208	-60.7464	CpG	hypomethylated
chr9	74501832	5.16849e-08	0.000116219	-52.5087	CpG	hypomethylated
chr19	23246857	5.22464e-08	0.000117358	-48.1071	CpG	hypomethylated
chr5	37329065	5.25058e-08	0.000117695	-58.1615	CpG	hypomethylated
chr3	22948795	5.27506e-08	0.000117997	-68.6828	CpG	hypomethylated
chr1	144557337	5.32534e-08	0.000118874	-57.5661	CpG	hypomethylated
chr10	63028167	5.40651e-08	0.00012056	-62.8325	CpG	hypomethylated
chr4	121170456	5.48298e-08	0.000122011	-64.336	CpG	hypomethylated
chr25	30267379	5.53391e-08	0.000123013	-64.4463	CpG	hypomethylated
chr2	138584249	5.57425e-08	0.000123658	-62.1212	CpG	hypomethylated
chr19	37505933	5.72329e-08	0.000126833	-68.8108	CpG	hypomethylated
chr19	23476350	5.76546e-08	0.000127635	-61.1465	CpG	hypomethylated
chr22	22859567	5.99019e-08	0.000132337	-58.8073	CpG	hypomethylated
chr1	275907361	6.01101e-08	0.000132661	-47.2415	CpG	hypomethylated
chr15	71270900	6.12488e-08	0.000134896	-46.2045	CpG	hypomethylated
chr9	101237415	6.20985e-08	0.000136487	-46.8615	CpG	hypomethylated
chr26	12594475	6.20683e-08	0.000136487	-55.7812	CpG	hypomethylated
chr19	37995914	6.25789e-08	0.000137262	-64.8395	CpG	hypomethylated
chr24	18545580	6.31971e-08	0.000138194	-42.3535	CpG	hypomethylated
chr1	294003807	6.43999e-08	0.000140252	-65.0369	CpG	hypomethylated
chr9	57808528	6.4388e-08	0.000140252	-70.3108	CpG	hypomethylated
chr10	54983396	6.45596e-08	0.000140458	-66.0638	CpG	hypomethylated
chr1	177926064	6.61097e-08	0.000143249	-67.8774	CpG	hypomethylated
chr10	26788437	6.76984e-08	0.000146543	-53.1792	CpG	hypomethylated
chr1	159836898	6.88204e-08	0.000148268	-69.555	CpG	hypomethylated
chr12	69819383	6.8841e-08	0.000148268	-63.5172	CpG	hypomethylated
chr4	11657348	6.98196e-08	0.000150225	-52.2917	CpG	hypomethylated
chr10	54642575	7.01564e-08	0.000150648	-57.0988	CpG	hypomethylated
chr10	44607703	7.12734e-08	0.000152893	-45.828	CpG	hypomethylated
chr15	77564349	7.2039e-08	0.000154227	-63.1062	CpG	hypomethylated
chr3	160148290	7.24133e-08	0.000154566	-70.715	CpG	hypomethylated
chr10	52825843	7.23838e-08	0.000154566	-67.5627	CpG	hypomethylated
chr8	48011037	7.25695e-08	0.000154745	-58.125	CpG	hypomethylated
chr1	273741993	7.31444e-08	0.000155662	-45.9706	CpG	hypomethylated
chr17	9305326	7.3376e-08	0.000156	-41.5035	CpG	hypomethylated
chr1	214495132	7.51287e-08	0.000159253	-65.5672	CpG	hypomethylated
chr1	267828830	7.79918e-08	0.000164671	-68.0191	CpG	hypomethylated
chr5	110434173	7.81048e-08	0.000164747	-44.3639	CpG	hypomethylated
chr5	27998204	7.98867e-08	0.00016834	-56.2698	CpG	hypomethylated
chr15	76527635	8.01967e-08	0.000168828	-52	CpG	hypomethylated
chr5	66280481	8.05342e-08	0.000169372	-64.7765	CpG	hypomethylated
chr2	19205325	8.3767e-08	0.000175615	-57.9447	CpG	hypomethylated
chr12	69815316	8.49274e-08	0.000177567	-61.4943	CpG	hypomethylated
chr10	60686375	8.57988e-08	0.000178605	-48.1307	CpG	hypomethylated
chr19	4043706	8.58404e-08	0.000178605	-56.8056	CpG	hypomethylated
chr10	69586176	8.67318e-08	0.000180285	-61.3333	CpG	hypomethylated
chr1	272163128	8.76216e-08	0.000181782	-48.6374	CpG	hypomethylated
chr6	25568774	8.79273e-08	0.00018224	-60.5932	CpG	hypomethylated
chr3	165843496	9.50771e-08	0.00019506	-48.707	CpG	hypomethylated
chr15	73064536	9.52192e-08	0.00019506	-66.6667	CpG	hypomethylated
chr2	70002697	9.81681e-08	0.000200368	-62.9517	CpG	hypomethylated
chr4	62817205	9.97926e-08	0.00020349	-49.2063	CpG	hypomethylated
chr8	95200494	1.00017e-07	0.000203755	-69.8921	CpG	hypomethylated
chr2	138571885	1.00861e-07	0.000205084	-59.5899	CpG	hypomethylated
chr9	63452739	1.02144e-07	0.000207105	-52.5452	CpG	hypomethylated
chr5	49211558	1.03705e-07	0.000210071	-48.9362	CpG	hypomethylated
chr21	32261971	1.03862e-07	0.00021019	-42.3864	CpG	hypomethylated
chr4	10157247	1.05643e-07	0.000213351	-69.2393	CpG	hypomethylated
chr17	49840090	1.056e-07	0.000213351	-65.122	CpG	hypomethylated
chr10	62155928	1.05849e-07	0.000213406	-57.1068	CpG	hypomethylated
chr14	40695498	1.0958e-07	0.000220132	-59.0899	CpG	hypomethylated
chr3	75311731	1.09991e-07	0.00022072	-48.3958	CpG	hypomethylated
chr1	273796012	1.10808e-07	0.000221529	-67.3891	CpG	hypomethylated
chr26	32905046	1.1337e-07	0.000225392	-56.929	CpG	hypomethylated
chr8	13011029	1.14199e-07	0.000226829	-58.3704	CpG	hypomethylated
chr6	10893212	1.15331e-07	0.000228867	-57.1728	CpG	hypomethylated
chr9	49875065	1.15725e-07	0.000229224	-67.9565	CpG	hypomethylated
chr19	23470696	1.16853e-07	0.000231125	-61.9716	CpG	hypomethylated
chr19	31103724	1.169e-07	0.000231125	-54.7321	CpG	hypomethylated
chr4	14729078	1.17193e-07	0.000231491	-38.0798	CpG	hypomethylated
chr19	28628234	1.17585e-07	0.000232052	-46.2773	CpG	hypomethylated
chr15	77515237	1.18698e-07	0.000234033	-68.0929	CpG	hypomethylated
chr6	79122567	1.19003e-07	0.000234203	-61.5	CpG	hypomethylated
chr3	22570916	1.19458e-07	0.000234884	-46.6856	CpG	hypomethylated
chr1	117122025	1.2015e-07	0.000235547	-66.9941	CpG	hypomethylated
chr3	165619012	1.20235e-07	0.000235547	-66.1804	CpG	hypomethylated
chr3	165553473	1.21509e-07	0.000236824	-58.8462	CpG	hypomethylated
chr9	56188768	1.21514e-07	0.000236824	-66.5901	CpG	hypomethylated
chr1	214651021	1.21898e-07	0.000237288	-55.6158	CpG	hypomethylated
chr10	51074101	1.22994e-07	0.000239204	-60.9375	CpG	hypomethylated
chr1	276189638	1.24856e-07	0.000242387	-40.6836	CpG	hypomethylated
chr1	177900603	1.27005e-07	0.000246113	-44.1833	CpG	hypomethylated
chr2	178251535	1.28374e-07	0.000247912	-66.0458	CpG	hypomethylated
chr3	16830334	1.2847e-07	0.000247912	-52.3349	CpG	hypomethylated
chr1	274721659	1.29413e-07	0.000249428	-39.2435	CpG	hypomethylated
chr10	62786155	1.30763e-07	0.000251803	-45.5989	CpG	hypomethylated
chr12	72970113	1.31192e-07	0.000252403	-75.7854	CpG	hypomethylated
chr1	213085226	1.33046e-07	0.000255511	-48.5285	CpG	hypomethylated
chr1	77355434	1.33425e-07	0.000255793	-57.7665	CpG	hypomethylated
chr1	272414052	1.35002e-07	0.000258342	-50.6533	CpG	hypomethylated
chr1	160343412	1.40563e-07	0.000267789	-64.8287	CpG	hypomethylated
chr4	56264160	1.40849e-07	0.000267859	-70.7231	CpG	hypomethylated
chr10	6642435	1.4075e-07	0.000267859	-45.4326	CpG	hypomethylated
chr10	60322513	1.46425e-07	0.000277478	-53.5608	CpG	hypomethylated
chr10	59869924	1.49951e-07	0.000283659	-51.0081	CpG	hypomethylated
chr4	12426825	1.50233e-07	0.000283693	-57.1026	CpG	hypomethylated
chr6	116183441	1.52524e-07	0.000287513	-74.7725	CpG	hypomethylated
chr3	86805898	1.55622e-07	0.000292838	-73.6397	CpG	hypomethylated
chr6	112965827	1.58785e-07	0.000298528	-70.4236	CpG	hypomethylated
chr10	52011000	1.64251e-07	0.000307456	-77.0437	CpG	hypomethylated
chr6	31096367	1.65007e-07	0.000308603	-60.5594	CpG	hypomethylated
chr2	141930845	1.65667e-07	0.000309568	-41.3775	CpG	hypomethylated
chr13	13135043	1.68147e-07	0.000313576	-47.5204	CpG	hypomethylated
chr5	24922147	1.68835e-07	0.000314391	-49.2647	CpG	hypomethylated
chr26	10737836	1.69875e-07	0.000316054	-47.7984	CpG	hypomethylated
chr1	120696710	1.70501e-07	0.000316669	-66.7783	CpG	hypomethylated
chr3	82012563	1.71025e-07	0.000317367	-63.4896	CpG	hypomethylated
chr19	3198312	1.78087e-07	0.000329616	-47.2647	CpG	hypomethylated
chr9	74649491	1.80465e-07	0.000333157	-59.4197	CpG	hypomethylated
chr1	267698896	1.84937e-07	0.000339367	-59.3481	CpG	hypomethylated
chr6	27304580	1.8871e-07	0.0003457	-73.0903	CpG	hypomethylated
chr6	123021773	1.89657e-07	0.000346842	-65.5525	CpG	hypomethylated
chr1	273510168	1.95321e-07	0.000355987	-57.8644	CpG	hypomethylated
chr1	70235611	1.97311e-07	0.000359308	-49.0705	CpG	hypomethylated
chr1	283755532	1.98876e-07	0.000361852	-64.3669	CpG	hypomethylated
chr1	154668615	1.99888e-07	0.000362831	-64.6884	CpG	hypomethylated
chr13	47243857	1.99721e-07	0.000362831	-52.672	CpG	hypomethylated
chr6	43186551	2.02063e-07	0.000366407	-62.8909	CpG	hypomethylated
chr5	109686883	2.02504e-07	0.000366896	-62.1285	CpG	hypomethylated
chr10	86969186	2.04196e-07	0.000369337	-45.9135	CpG	hypomethylated
chr6	26641244	2.06635e-07	0.000373119	-58.9311	CpG	hypomethylated
chr9	48082622	2.07554e-07	0.000374066	-55.625	CpG	hypomethylated
chr15	27033994	2.07407e-07	0.000374066	-45.4043	CpG	hypomethylated
chr23	43753052	2.07682e-07	0.000374066	-43.4343	CpG	hypomethylated
chr10	48629635	2.09797e-07	0.000377558	-59.6354	CpG	hypomethylated
chr19	25007164	2.12671e-07	0.00038241	-58.1037	CpG	hypomethylated
chr6	27766031	2.174e-07	0.000388957	-64.6154	CpG	hypomethylated
chr2	68371285	2.21052e-07	0.000394504	-51.6648	CpG	hypomethylated
chr7	93815061	2.29976e-07	0.000409408	-73.9904	CpG	hypomethylated
chr10	18853548	2.30524e-07	0.000410043	-51.6682	CpG	hypomethylated
chr1	232741039	2.3215e-07	0.000412252	-65.9782	CpG	hypomethylated
chr3	15778327	2.3404e-07	0.000415265	-72.5063	CpG	hypomethylated
chr1	199344655	2.36126e-07	0.000418275	-64.7803	CpG	hypomethylated
chr26	32254973	2.43239e-07	0.00042981	-64.0046	CpG	hypomethylated
chr13	45870845	2.44909e-07	0.000432404	-63.5814	CpG	hypomethylated
chr4	59298402	2.49113e-07	0.000438024	-45.6056	CpG	hypomethylated
chr1	266812689	2.51583e-07	0.000442005	-66.6025	CpG	hypomethylated
chr9	73771549	2.55136e-07	0.00044788	-50.0903	CpG	hypomethylated
chr9	52794927	2.55508e-07	0.000448165	-43.2449	CpG	hypomethylated
chr3	73161548	2.56259e-07	0.000449116	-53.9697	CpG	hypomethylated
chr21	32640830	2.59563e-07	0.000454164	-45.6134	CpG	hypomethylated
chr17	7849953	2.61848e-07	0.000457416	-53.5403	CpG	hypomethylated
chr1	267001490	2.66153e-07	0.000464181	-49.5458	CpG	hypomethylated
chr3	157825871	2.72166e-07	0.000473129	-57.5595	CpG	hypomethylated
chr10	63047786	2.72663e-07	0.000473226	-51.3228	CpG	hypomethylated
chr1	85710806	2.73141e-07	0.000473673	-45.0876	CpG	hypomethylated
chr17	40809900	2.78168e-07	0.000481224	-59.4262	CpG	hypomethylated
chr17	25513446	2.8413e-07	0.000491142	-45.6867	CpG	hypomethylated
chr19	29798393	2.85637e-07	0.000493349	-60.3384	CpG	hypomethylated
chr15	76752504	2.97152e-07	0.00051036	-53.1891	CpG	hypomethylated
chr15	74824139	3.0327e-07	0.000520452	-52.718	CpG	hypomethylated
chr13	1129455	3.06809e-07	0.000525684	-57.7045	CpG	hypomethylated
chr1	265120729	3.07334e-07	0.000526164	-56.9222	CpG	hypomethylated
chr10	60500293	3.09054e-07	0.000528686	-54.3743	CpG	hypomethylated
chr1	213774324	3.12123e-07	0.000533087	-54.8234	CpG	hypomethylated
chr10	46321573	3.14039e-07	0.000535932	-48.3428	CpG	hypomethylated
chr3	74461550	3.15085e-07	0.00053729	-66.2927	CpG	hypomethylated
chr1	226595126	3.15478e-07	0.000537532	-60.8496	CpG	hypomethylated
chr17	54759407	3.19654e-07	0.000542493	-50.8917	CpG	hypomethylated
chr6	117445660	3.24411e-07	0.000550131	-65.4812	CpG	hypomethylated
chr5	111050657	3.25183e-07	0.00055057	-45.2431	CpG	hypomethylated
chr3	181628618	3.25637e-07	0.000550904	-71.7494	CpG	hypomethylated
chr5	108787826	3.30962e-07	0.000559031	-56.9749	CpG	hypomethylated
chr25	18319721	3.34402e-07	0.000563953	-62.4002	CpG	hypomethylated
chr5	110478093	3.3579e-07	0.000565849	-60.105	CpG	hypomethylated
chr5	37321562	3.38469e-07	0.000569022	-55.3316	CpG	hypomethylated
chr12	23043081	3.41828e-07	0.00057377	-54.0934	CpG	hypomethylated
chr10	19135139	3.43643e-07	0.000576365	-59.3504	CpG	hypomethylated
chr12	77667358	3.46712e-07	0.000580605	-46.3023	CpG	hypomethylated
chr1	207698505	3.47823e-07	0.000582011	-38.9347	CpG	hypomethylated
chr8	8736584	3.51171e-07	0.000586698	-56.2457	CpG	hypomethylated
chr3	85468368	3.66191e-07	0.000609304	-56.3926	CpG	hypomethylated
chr10	21990180	3.66406e-07	0.000609304	-61.7188	CpG	hypomethylated
chr1	275515452	3.71009e-07	0.000616003	-47.5385	CpG	hypomethylated
chr21	9010672	3.76887e-07	0.000623682	-53.6151	CpG	hypomethylated
chr3	82005582	3.78943e-07	0.000626268	-54.1126	CpG	hypomethylated
chr2	196003787	3.81192e-07	0.0006295	-43.716	CpG	hypomethylated
chr9	42874195	3.84301e-07	0.000633658	-58.8749	CpG	hypomethylated
chr2	78334329	3.88194e-07	0.000639585	-48.4848	CpG	hypomethylated
chr1	151099393	3.89964e-07	0.000642009	-65.1498	CpG	hypomethylated
chr10	60681640	3.98506e-07	0.000653065	-50.2381	CpG	hypomethylated
chr3	36565337	4.00278e-07	0.000654468	-45.0535	CpG	hypomethylated
chr10	47555150	4.10424e-07	0.000670548	-53.2792	CpG	hypomethylated
chr2	240756601	4.11524e-07	0.000671321	-53.7366	CpG	hypomethylated
chr10	59866123	4.16369e-07	0.000677165	-44.4409	CpG	hypomethylated
chr1	198806246	4.19506e-07	0.000681234	-55.9349	CpG	hypomethylated
chr21	36118205	4.20251e-07	0.000681928	-62.371	CpG	hypomethylated
chr1	194402460	4.29445e-07	0.00069527	-56.8922	CpG	hypomethylated
chr7	13330367	4.33125e-07	0.00070017	-60.9788	CpG	hypomethylated
chr3	26273797	4.34749e-07	0.000702266	-52.7985	CpG	hypomethylated
chr1	281133871	4.42978e-07	0.000713947	-61.2489	CpG	hypomethylated
chr3	186568801	4.44318e-07	0.000715567	-56.25	CpG	hypomethylated
chr4	121170397	4.45649e-07	0.000717172	-68.9614	CpG	hypomethylated
chr10	92000671	4.70488e-07	0.000752068	-47.4259	CpG	hypomethylated
chr6	25491615	4.73148e-07	0.000755757	-65.2083	CpG	hypomethylated
chr2	40631262	4.78514e-07	0.000763192	-48.3421	CpG	hypomethylated
chr2	41842015	4.79802e-07	0.000764678	-61.7383	CpG	hypomethylated
chr2	140689967	4.8183e-07	0.00076677	-43.2987	CpG	hypomethylated
chr1	213804155	4.91558e-07	0.000780513	-56.9787	CpG	hypomethylated
chr6	67644956	4.98824e-07	0.000791465	-61.45	CpG	hypomethylated
chr3	157163565	5.0105e-07	0.000793236	-53.5014	CpG	hypomethylated
chr14	43351255	5.00811e-07	0.000793236	-57.9896	CpG	hypomethylated
chr6	2998968	5.03911e-07	0.00079659	-55.0088	CpG	hypomethylated
chr13	21764231	5.10338e-07	0.000806157	-43.8551	CpG	hypomethylated
chr1	161216984	5.1272e-07	0.000809323	-53.4554	CpG	hypomethylated
chr23	42519703	5.17749e-07	0.00081606	-44.0242	CpG	hypomethylated
chr19	28637571	5.2236e-07	0.000822724	-40.9083	CpG	hypomethylated
chr24	24759121	5.28346e-07	0.000830532	-63.1597	CpG	hypomethylated
chr14	34028694	5.30096e-07	0.000831883	-43.7285	CpG	hypomethylated
chr4	31057611	5.38734e-07	0.000843558	-48.9868	CpG	hypomethylated
chr13	24587631	5.4163e-07	0.000847456	-46.7857	CpG	hypomethylated
chr10	32689984	5.46173e-07	0.000853337	-77.347	CpG	hypomethylated
chr22	39043697	5.49061e-07	0.000856281	-61.6184	CpG	hypomethylated
chr1	120358332	5.51526e-07	0.000858574	-56.1039	CpG	hypomethylated
chr1	282557010	5.52016e-07	0.000858665	-64.3519	CpG	hypomethylated
chr4	102381321	5.52385e-07	0.000858665	-68.7688	CpG	hypomethylated
chr1	238359781	5.56156e-07	0.000863901	-70.1716	CpG	hypomethylated
chr23	50540302	5.61745e-07	0.000870691	-62.2436	CpG	hypomethylated
chr25	39387769	5.67334e-07	0.000877453	-57.6465	CpG	hypomethylated
chr7	23865404	5.68212e-07	0.000877545	-67.507	CpG	hypomethylated
chr4	98691127	5.72973e-07	0.00088332	-64.9252	CpG	hypomethylated
chr15	74944698	5.73187e-07	0.00088332	-53.796	CpG	hypomethylated
chr7	81407845	5.81647e-07	0.000892511	-43.9537	CpG	hypomethylated
chr1	244213627	6.03484e-07	0.000922718	-56.8768	CpG	hypomethylated
chr8	10881605	6.07783e-07	0.000927484	-65.3846	CpG	hypomethylated
chr10	47152973	6.07035e-07	0.000927484	-64.0152	CpG	hypomethylated
chr10	40607889	6.09415e-07	0.000928479	-52.3878	CpG	hypomethylated
chr6	67174536	6.18401e-07	0.000940166	-43.8542	CpG	hypomethylated
chr18	15328440	6.351e-07	0.000963505	-64.0202	CpG	hypomethylated
chr19	28945958	6.55637e-07	0.000989761	-44.5074	CpG	hypomethylated
chr2	130217344	6.74453e-07	0.0010146	-58.6905	CpG	hypomethylated
chr7	2540550	6.79653e-07	0.0010217	-43.7848	CpG	hypomethylated
chr1	214387235	6.80855e-07	0.00102208	-60.5633	CpG	hypomethylated
chr9	49734283	6.80564e-07	0.00102208	-65.6807	CpG	hypomethylated
chr19	28641419	6.87246e-07	0.00102879	-44.2823	CpG	hypomethylated
chr12	30910378	6.8909e-07	0.00103083	-66.6852	CpG	hypomethylated
chr1	198808614	6.95836e-07	0.00103753	-39.8665	CpG	hypomethylated
chr3	43180217	6.95493e-07	0.00103753	-70.1517	CpG	hypomethylated
chr4	120808364	6.97609e-07	0.00103923	-41.4268	CpG	hypomethylated
chr7	50896380	6.98135e-07	0.00103929	-52.7679	CpG	hypomethylated
chr19	2777879	7.14518e-07	0.00106147	-44.9167	CpG	hypomethylated
chr15	76545039	7.15498e-07	0.00106219	-58.3501	CpG	hypomethylated
chr1	283849119	7.32716e-07	0.0010855	-62.533	CpG	hypomethylated
chr17	50568202	7.46182e-07	0.00110189	-85.4605	CpG	hypomethylated
chr8	8762127	7.62326e-07	0.0011247	-69.1636	CpG	hypomethylated
chr3	218753496	7.71146e-07	0.00113537	-61.3789	CpG	hypomethylated
chr8	9352407	7.80185e-07	0.00114554	-45.2012	CpG	hypomethylated
chr2	218658323	7.92013e-07	0.00116195	-44.143	CpG	hypomethylated
chr16	9481256	7.92447e-07	0.00116195	-49.3155	CpG	hypomethylated
chr5	33514080	7.97085e-07	0.00116668	-45.7183	CpG	hypomethylated
chr1	184255378	8.01409e-07	0.00117189	-54.4634	CpG	hypomethylated
chr8	11174070	8.06116e-07	0.00117716	-41.8416	CpG	hypomethylated
chr1	283716438	8.10154e-07	0.00118145	-67.0621	CpG	hypomethylated
chr2	138580945	8.09606e-07	0.00118145	-53.3721	CpG	hypomethylated
chr26	10222250	8.17162e-07	0.00119005	-59.9654	CpG	hypomethylated
chr8	54347018	8.24373e-07	0.00119974	-48.1497	CpG	hypomethylated
chr7	81758711	8.29012e-07	0.00120567	-44.6741	CpG	hypomethylated
chr10	66296040	8.33518e-07	0.00121059	-50.5372	CpG	hypomethylated
chr12	28909605	8.37316e-07	0.00121528	-45.5037	CpG	hypomethylated
chr1	214917841	8.44899e-07	0.00122546	-54.8506	CpG	hypomethylated
chr3	88413841	8.45699e-07	0.00122576	-58.2883	CpG	hypomethylated
chr21	23471649	8.59744e-07	0.00124028	-52.8371	CpG	hypomethylated
chr6	104731148	8.67326e-07	0.0012487	-44.9318	CpG	hypomethylated
chr1	281102545	8.73676e-07	0.00125531	-65.0032	CpG	hypomethylated
chr19	4079353	8.84364e-07	0.00126897	-47.66	CpG	hypomethylated
chr21	17123586	8.89259e-07	0.00127429	-48.9362	CpG	hypomethylated
chr25	39123125	8.93882e-07	0.0012792	-53.9712	CpG	hypomethylated
chr3	75194710	8.9883e-07	0.00128543	-56.8226	CpG	hypomethylated
chr12	39194821	9.10573e-07	0.00129948	-59.5884	CpG	hypomethylated
chr10	60588187	9.16293e-07	0.00130605	-60.788	CpG	hypomethylated
chr26	31597153	9.21706e-07	0.00131202	-56.9532	CpG	hypomethylated
chr2	195679370	9.27371e-07	0.00131921	-42.3214	CpG	hypomethylated
chr12	80125103	9.33025e-07	0.00132549	-52.5205	CpG	hypomethylated
chr23	37855110	9.36016e-07	0.00132886	-51.0245	CpG	hypomethylated
chr3	76857449	9.47421e-07	0.00134239	-62.9071	CpG	hypomethylated
chr25	39126673	9.77116e-07	0.00137628	-61.9589	CpG	hypomethylated
chr10	46647958	9.93298e-07	0.00139632	-45.9733	CpG	hypomethylated
chr6	121454869	9.96434e-07	0.00139981	-56.9355	CpG	hypomethylated
chr3	25755759	1.0032e-06	0.00140656	-70.6974	CpG	hypomethylated
chr9	57869651	1.01206e-06	0.0014162	-53.1563	CpG	hypomethylated
chr7	10212602	1.01415e-06	0.0014182	-60.8051	CpG	hypomethylated
chr1	184835683	1.03051e-06	0.0014392	-49.6308	CpG	hypomethylated
chr1	24005462	1.0324e-06	0.0014409	-50.2193	CpG	hypomethylated
chr1	294057814	1.03861e-06	0.00144863	-54.4754	CpG	hypomethylated
chr1	239085750	1.0498e-06	0.00146138	-59.7322	CpG	hypomethylated
chr12	66446256	1.0601e-06	0.00147286	-65.8786	CpG	hypomethylated
chr10	47555152	1.07276e-06	0.00148755	-57.5411	CpG	hypomethylated
chr10	49086680	1.07506e-06	0.00148979	-58.7349	CpG	hypomethylated
chr10	61330898	1.0766e-06	0.00149095	-54.5833	CpG	hypomethylated
chr16	8830396	1.07744e-06	0.00149115	-64.8136	CpG	hypomethylated
chr1	151574657	1.08489e-06	0.00149953	-52.7725	CpG	hypomethylated
chr10	61509411	1.09704e-06	0.00151243	-44.3412	CpG	hypomethylated
chr5	62235853	1.11971e-06	0.00153089	-48.2559	CpG	hypomethylated
chr10	66259566	1.12228e-06	0.00153245	-50.8225	CpG	hypomethylated
chr11	41339885	1.12422e-06	0.00153413	-54.9006	CpG	hypomethylated
chr14	39365932	1.14365e-06	0.00155865	-67.5424	CpG	hypomethylated
chr9	74646156	1.14768e-06	0.00156216	-55.2306	CpG	hypomethylated
chr2	60080760	1.17995e-06	0.00160073	-48.5569	CpG	hypomethylated
chr9	63925534	1.18049e-06	0.00160073	-45.2159	CpG	hypomethylated
chr17	55783184	1.18529e-06	0.0016052	-56.0075	CpG	hypomethylated
chr10	69724226	1.18914e-06	0.00160738	-58.8001	CpG	hypomethylated
chr16	67008755	1.18905e-06	0.00160738	-67.8879	CpG	hypomethylated
chr6	22502988	1.19341e-06	0.00161112	-59.2663	CpG	hypomethylated
chr6	44809323	1.19308e-06	0.00161112	-65.1484	CpG	hypomethylated
chr6	122147952	1.20885e-06	0.00162991	-56.8915	CpG	hypomethylated
chr10	43482282	1.21024e-06	0.00163076	-57.3115	CpG	hypomethylated
chr2	82214529	1.21741e-06	0.00163939	-56.5159	CpG	hypomethylated
chr10	62816472	1.22757e-06	0.001651	-53.159	CpG	hypomethylated
chr10	90586958	1.23079e-06	0.00165429	-42.7273	CpG	hypomethylated
chr1	184431711	1.23393e-06	0.00165712	-47.9338	CpG	hypomethylated
chr3	135928450	1.23444e-06	0.00165712	-44.4583	CpG	hypomethylated
chr10	26268577	1.23736e-06	0.00165927	-57.7208	CpG	hypomethylated
chr3	178472892	1.24331e-06	0.00166486	-40.5144	CpG	hypomethylated
chr17	9835771	1.24633e-06	0.00166786	-67.5134	CpG	hypomethylated
chr2	184347072	1.24776e-06	0.00166874	-60.1852	CpG	hypomethylated
chr3	89232291	1.2499e-06	0.00166952	-58.5248	CpG	hypomethylated
chr8	24280476	1.25438e-06	0.00167446	-54.1263	CpG	hypomethylated
chr6	26626008	1.27606e-06	0.00169811	-68.9415	CpG	hypomethylated
chr1	272533850	1.27748e-06	0.00169895	-61.5608	CpG	hypomethylated
chr3	87938763	1.29436e-06	0.00171714	-35.5744	CpG	hypomethylated
chr2	241896495	1.30538e-06	0.00172814	-59.5474	CpG	hypomethylated
chr19	29816015	1.32241e-06	0.00174572	-68.6331	CpG	hypomethylated
chr1	165409019	1.3241e-06	0.00174687	-53.0192	CpG	hypomethylated
chr10	10311340	1.32818e-06	0.0017501	-51.6964	CpG	hypomethylated
chr10	60414339	1.33334e-06	0.00175475	-60.3472	CpG	hypomethylated
chr10	89172073	1.33324e-06	0.00175475	-56.8963	CpG	hypomethylated
chr10	53034167	1.3506e-06	0.00177414	-62.8591	CpG	hypomethylated
chr25	9281466	1.36647e-06	0.00179175	-47.9478	CpG	hypomethylated
chr25	12335224	1.3749e-06	0.00180061	-46.0158	CpG	hypomethylated
chr10	25203523	1.37994e-06	0.0018061	-59.3127	CpG	hypomethylated
chr4	98659561	1.41809e-06	0.0018504	-51.2645	CpG	hypomethylated
chr1	190686050	1.42279e-06	0.0018554	-50.4065	CpG	hypomethylated
chr16	9361224	1.43833e-06	0.00186884	-44.1708	CpG	hypomethylated
chr1	160407273	1.44332e-06	0.00187419	-63.958	CpG	hypomethylated
chr6	84795675	1.44843e-06	0.00187855	-50.6573	CpG	hypomethylated
chr3	91601628	1.45554e-06	0.0018855	-84.19	CpG	hypomethylated
chr15	76751950	1.45536e-06	0.0018855	-48.7722	CpG	hypomethylated
chr1	265291135	1.4641e-06	0.00189466	-43.9396	CpG	hypomethylated
chr10	46769860	1.46527e-06	0.00189466	-58.258	CpG	hypomethylated
chr4	11669177	1.48586e-06	0.00191744	-45.5991	CpG	hypomethylated
chr9	103448398	1.48646e-06	0.00191744	-53.7252	CpG	hypomethylated
chr22	14637880	1.50582e-06	0.00194008	-51.3793	CpG	hypomethylated
chr1	42826491	1.50844e-06	0.00194113	-43.9426	CpG	hypomethylated
chr6	10611849	1.50807e-06	0.00194113	-58.3703	CpG	hypomethylated
chr16	14995773	1.51496e-06	0.00194717	-70.6494	CpG	hypomethylated
chr2	225266671	1.5363e-06	0.00197225	-56.5738	CpG	hypomethylated
chr8	52471222	1.54408e-06	0.00197986	-56.6026	CpG	hypomethylated
chr2	221473875	1.55009e-06	0.00198556	-47.8084	CpG	hypomethylated
chr1	155157714	1.55693e-06	0.00199157	-65.7109	CpG	hypomethylated
chr15	73122532	1.56082e-06	0.00199418	-48.8333	CpG	hypomethylated
chr10	59432899	1.56247e-06	0.00199509	-59.6564	CpG	hypomethylated
chr3	214342883	1.56671e-06	0.00199932	-41.7537	CpG	hypomethylated
chr15	79698523	1.57132e-06	0.00200163	-62.4306	CpG	hypomethylated
chr1	217629773	1.59756e-06	0.00203024	-69.9371	CpG	hypomethylated
chr14	42803938	1.60906e-06	0.00204364	-59.9302	CpG	hypomethylated
chr10	63532309	1.62581e-06	0.00206369	-60.119	CpG	hypomethylated
chr19	26749623	1.64814e-06	0.00208955	-60.4888	CpG	hypomethylated
chr1	156686362	1.68444e-06	0.00212434	-57.9167	CpG	hypomethylated
chr5	114601537	1.68448e-06	0.00212434	-43.5947	CpG	hypomethylated
chr16	71104846	1.72783e-06	0.0021739	-62.2549	CpG	hypomethylated
chr3	20027379	1.74154e-06	0.0021873	-56.3636	CpG	hypomethylated
chr1	293965682	1.74263e-06	0.00218738	-60.066	CpG	hypomethylated
chr5	24823432	1.75219e-06	0.00219809	-50.5063	CpG	hypomethylated
chr10	62816601	1.75564e-06	0.00220114	-51.4033	CpG	hypomethylated
chr8	27345310	1.75731e-06	0.00220194	-34.4382	CpG	hypomethylated
chr6	42605240	1.76152e-06	0.00220593	-59.7062	CpG	hypomethylated
chr1	151558277	1.76317e-06	0.00220671	-55.5556	CpG	hypomethylated
chr16	65836196	1.7725e-06	0.00221244	-46.5275	CpG	hypomethylated
chr2	180154666	1.77477e-06	0.00221348	-51.9146	CpG	hypomethylated
chr8	12715607	1.779e-06	0.0022162	-70.3581	CpG	hypomethylated
chr10	2774929	1.78969e-06	0.00222691	-52.6982	CpG	hypomethylated
chr8	8491801	1.79618e-06	0.00223095	-49.1071	CpG	hypomethylated
chr10	43135682	1.79451e-06	0.00223095	-53.1385	CpG	hypomethylated
chr6	81049368	1.80559e-06	0.0022386	-43.4127	CpG	hypomethylated
chr23	42518485	1.80639e-06	0.0022386	-47.545	CpG	hypomethylated
chr1	214853639	1.80877e-06	0.00224025	-56.8648	CpG	hypomethylated
chr3	186235503	1.81239e-06	0.00224343	-69.7228	CpG	hypomethylated
chr25	16293848	1.82435e-06	0.00225304	-42.8361	CpG	hypomethylated
chr9	62963626	1.82988e-06	0.00225727	-54.5588	CpG	hypomethylated
chr14	39992681	1.84354e-06	0.00227021	-58.0443	CpG	hypomethylated
chr10	62706878	1.86209e-06	0.00228911	-52.381	CpG	hypomethylated
chr10	43213958	1.87268e-06	0.00230081	-54.9039	CpG	hypomethylated
chr10	43167303	1.88137e-06	0.00231016	-49.9438	CpG	hypomethylated
chr19	37322612	1.90821e-06	0.0023401	-65.317	CpG	hypomethylated
chr10	50453125	1.98105e-06	0.00242009	-63.8305	CpG	hypomethylated
chr1	82541466	1.98722e-06	0.00242625	-68.3611	CpG	hypomethylated
chr10	91256016	1.99056e-06	0.00242894	-67.8237	CpG	hypomethylated
chr16	2089499	2.03247e-06	0.00247727	-63.1573	CpG	hypomethylated
chr9	101237236	2.03457e-06	0.00247841	-44.9366	CpG	hypomethylated
chr2	160303146	2.04163e-06	0.00248008	-60.9358	CpG	hypomethylated
chr14	21908826	2.04128e-06	0.00248008	-42.4526	CpG	hypomethylated
chr17	9129331	2.04172e-06	0.00248008	-64.1869	CpG	hypomethylated
chr1	195887269	2.05042e-06	0.00248533	-58.3965	CpG	hypomethylated
chr9	71169684	2.05183e-06	0.00248533	-77.2619	CpG	hypomethylated
chr21	11948713	2.06274e-06	0.00249714	-64.7782	CpG	hypomethylated
chr13	15093586	2.06517e-06	0.00249867	-57.9433	CpG	hypomethylated
chr3	160124007	2.07668e-06	0.00251118	-60.7959	CpG	hypomethylated
chr9	101090949	2.0989e-06	0.00253233	-59.8922	CpG	hypomethylated
chr4	59887129	2.11808e-06	0.00255203	-55.5959	CpG	hypomethylated
chr8	93980762	2.1188e-06	0.00255203	-70.1663	CpG	hypomethylated
chr1	161842360	2.12715e-06	0.00255923	-55.2906	CpG	hypomethylated
chr2	67430635	2.1346e-06	0.00256467	-49.9554	CpG	hypomethylated
chr9	97297371	2.13656e-06	0.00256479	-49.4082	CpG	hypomethylated
chr9	100906143	2.14223e-06	0.00257015	-61.3592	CpG	hypomethylated
chr17	9835988	2.17045e-06	0.00259893	-67.336	CpG	hypomethylated
chr19	37092822	2.18148e-06	0.00260704	-64.0596	CpG	hypomethylated
chr1	186739816	2.18932e-06	0.00261495	-49.9063	CpG	hypomethylated
chr25	30245495	2.19204e-06	0.00261675	-60.2941	CpG	hypomethylated
chr1	205218023	2.19841e-06	0.00262289	-48.436	CpG	hypomethylated
chr3	88414896	2.20124e-06	0.00262481	-40.2629	CpG	hypomethylated
chr25	6202038	2.21866e-06	0.00264411	-56.5552	CpG	hypomethylated
chr6	80846316	2.22218e-06	0.00264684	-47.3388	CpG	hypomethylated
chr6	72320089	2.22714e-06	0.00264915	-55.7359	CpG	hypomethylated
chr21	16538138	2.2622e-06	0.00268407	-58.7327	CpG	hypomethylated
chr12	14413226	2.26626e-06	0.00268739	-53.9861	CpG	hypomethylated
chr1	215241854	2.26847e-06	0.00268851	-43.9092	CpG	hypomethylated
chr12	69914696	2.2697e-06	0.00268851	-58.4843	CpG	hypomethylated
chr9	67722119	2.28171e-06	0.00269976	-68.0293	CpG	hypomethylated
chr3	158000029	2.30288e-06	0.0027203	-66.1378	CpG	hypomethylated
chr3	74690142	2.31518e-06	0.00273333	-60.3855	CpG	hypomethylated
chr7	6148955	2.31903e-06	0.00273636	-67.8571	CpG	hypomethylated
chr25	8530906	2.32203e-06	0.00273839	-52.5	CpG	hypomethylated
chr19	37315384	2.33744e-06	0.00275354	-65.1771	CpG	hypomethylated
chr12	39172466	2.34393e-06	0.00275967	-57.0835	CpG	hypomethylated
chr10	46870215	2.34991e-06	0.00276519	-52.1678	CpG	hypomethylated
chr5	30000984	2.36245e-06	0.00277691	-57.2948	CpG	hypomethylated
chr8	85614716	2.37027e-06	0.00278457	-43.7354	CpG	hypomethylated
chr6	52895908	2.37752e-06	0.00279003	-47.9379	CpG	hypomethylated
chr5	24826917	2.38297e-06	0.0027949	-39.5727	CpG	hypomethylated
chr8	47857333	2.40397e-06	0.00281645	-64.9666	CpG	hypomethylated
chr18	17100630	2.42795e-06	0.00284299	-42	CpG	hypomethylated
chr9	48386749	2.48082e-06	0.00289857	-77.3191	CpG	hypomethylated
chr1	85658667	2.50951e-06	0.00292731	-51.9326	CpG	hypomethylated
chr6	36683710	2.56022e-06	0.00298484	-47.5257	CpG	hypomethylated
chr2	138656124	2.56204e-06	0.00298534	-42.7489	CpG	hypomethylated
chr1	267444895	2.58501e-06	0.00300883	-31.6967	CpG	hypomethylated
chr12	10154056	2.5946e-06	0.00301836	-52.5285	CpG	hypomethylated
chr1	278904590	2.60602e-06	0.00303	-58.5865	CpG	hypomethylated
chr5	28776116	2.62843e-06	0.0030511	-48.05	CpG	hypomethylated
chr10	60598392	2.66772e-06	0.00309001	-60.184	CpG	hypomethylated
chr5	51515592	2.67194e-06	0.00309157	-46.9313	CpG	hypomethylated
chr10	66450724	2.67154e-06	0.00309157	-55.0036	CpG	hypomethylated
chr5	24900853	2.7173e-06	0.00313728	-56.4988	CpG	hypomethylated
chr1	120481994	2.72138e-06	0.0031403	-38.8059	CpG	hypomethylated
chr23	11215264	2.72855e-06	0.00314687	-54.8902	CpG	hypomethylated
chr1	215567498	2.73176e-06	0.00314799	-61.5642	CpG	hypomethylated
chr19	710931	2.75537e-06	0.00317099	-43.3838	CpG	hypomethylated
chr4	102207716	2.79109e-06	0.00320338	-57.6015	CpG	hypomethylated
chr13	28001207	2.80148e-06	0.00321199	-53.5891	CpG	hypomethylated
chr25	17515156	2.81998e-06	0.00322975	-54.6396	CpG	hypomethylated
chr2	158467072	2.826e-06	0.00323492	-44.4987	CpG	hypomethylated
chr8	70333185	2.83241e-06	0.00324053	-53.9831	CpG	hypomethylated
chr7	46675790	2.83997e-06	0.00324744	-55.8002	CpG	hypomethylated
chr5	62565005	2.87027e-06	0.00327686	-56.337	CpG	hypomethylated
chr10	59934834	2.87541e-06	0.00327924	-59.2828	CpG	hypomethylated
chr15	78715014	2.87713e-06	0.00327945	-60.5445	CpG	hypomethylated
chr2	11097774	2.89292e-06	0.00329395	-44.1631	CpG	hypomethylated
chr3	157213364	2.92541e-06	0.00332388	-54.5131	CpG	hypomethylated
chr6	124008280	2.99076e-06	0.00338916	-57.7739	CpG	hypomethylated
chr10	66273213	2.99741e-06	0.00339491	-60.669	CpG	hypomethylated
chr10	87878541	3.00958e-06	0.00340689	-63.6675	CpG	hypomethylated
chr6	112970820	3.02572e-06	0.00342155	-65.8194	CpG	hypomethylated
chr13	21337677	3.02548e-06	0.00342155	-51.1847	CpG	hypomethylated
chr10	65929500	3.07031e-06	0.00346649	-54.4474	CpG	hypomethylated
chr1	82537655	3.13777e-06	0.00352238	-63.6553	CpG	hypomethylated
chr2	231244453	3.13952e-06	0.00352238	-65.928	CpG	hypomethylated
chr8	27400471	3.13931e-06	0.00352238	-42.2556	CpG	hypomethylated
chr1	30149663	3.16088e-06	0.00354319	-54.6699	CpG	hypomethylated
chr15	1957306	3.17525e-06	0.00355689	-38.6287	CpG	hypomethylated
chr19	29525335	3.17908e-06	0.00355932	-66.1002	CpG	hypomethylated
chr2	206173799	3.20036e-06	0.0035758	-46.1344	CpG	hypomethylated
chr5	62524641	3.20497e-06	0.00357897	-56.417	CpG	hypomethylated
chr8	48093277	3.20777e-06	0.00357932	-61.7592	CpG	hypomethylated
chr17	43652890	3.21029e-06	0.00357932	-43.8857	CpG	hypomethylated
chr26	39029394	3.20894e-06	0.00357932	-60.024	CpG	hypomethylated
chr15	76548071	3.21741e-06	0.00358353	-62.8102	CpG	hypomethylated
chr15	76706731	3.26138e-06	0.00362874	-34.4838	CpG	hypomethylated
chr4	104011862	3.30057e-06	0.00366284	-62.923	CpG	hypomethylated
chr8	5207692	3.33399e-06	0.00369058	-54.0126	CpG	hypomethylated
chr9	57802259	3.33124e-06	0.00369058	-62.5483	CpG	hypomethylated
chr8	61873247	3.36828e-06	0.00372258	-64.582	CpG	hypomethylated
chr10	32322705	3.38295e-06	0.00373687	-63.8587	CpG	hypomethylated
chr4	43295590	3.39587e-06	0.00374728	-46.3845	CpG	hypomethylated
chr1	283854664	3.42288e-06	0.00377514	-65.317	CpG	hypomethylated
chr1	185193360	3.44991e-06	0.00380054	-51.4396	CpG	hypomethylated
chr1	248457682	3.45949e-06	0.0038023	-68.7207	CpG	hypomethylated
chr10	51051085	3.45685e-06	0.0038023	-62.2123	CpG	hypomethylated
chr22	16347661	3.47688e-06	0.00381508	-48.4435	CpG	hypomethylated
chr13	45684674	3.52843e-06	0.00386374	-51.3889	CpG	hypomethylated
chr19	32597242	3.52731e-06	0.00386374	-60.4511	CpG	hypomethylated
chr5	62448934	3.54575e-06	0.00388072	-51.1012	CpG	hypomethylated
chr1	237503543	3.558e-06	0.00388909	-56.8469	CpG	hypomethylated
chr14	57820511	3.55883e-06	0.00388909	-54.5417	CpG	hypomethylated
chr17	10832554	3.60216e-06	0.00393244	-52.2393	CpG	hypomethylated
chr17	20491797	3.61961e-06	0.00394784	-56.3655	CpG	hypomethylated
chr19	17660126	3.65027e-06	0.00397282	-47.1255	CpG	hypomethylated
chr13	13881414	3.65776e-06	0.00397896	-48.3298	CpG	hypomethylated
chr2	49447358	3.74547e-06	0.00406612	-42.3506	CpG	hypomethylated
chr6	56239039	3.76208e-06	0.00407995	-40.6204	CpG	hypomethylated
chr23	59086086	3.76581e-06	0.00407995	-58.0798	CpG	hypomethylated
chr15	74423350	3.78359e-06	0.004093	-63.1698	CpG	hypomethylated
chr9	67665614	3.79439e-06	0.00410262	-46.0256	CpG	hypomethylated
chr19	19495974	3.81188e-06	0.00411946	-56.6856	CpG	hypomethylated
chr10	40725112	3.83811e-06	0.00414572	-53.0275	CpG	hypomethylated
chr18	12628133	3.86401e-06	0.00417159	-38.7957	CpG	hypomethylated
chr3	21825386	3.87238e-06	0.00417852	-57.5201	CpG	hypomethylated
chr8	27192692	3.87573e-06	0.00418003	-65.4806	CpG	hypomethylated
chr4	24871467	3.88856e-06	0.00419082	-56.1335	CpG	hypomethylated
chr1	148655879	3.90723e-06	0.00420766	-53.8681	CpG	hypomethylated
chr6	68321375	3.97447e-06	0.00427179	-37.8947	CpG	hypomethylated
chr15	76545028	3.97474e-06	0.00427179	-60.564	CpG	hypomethylated
chr3	166166098	3.99195e-06	0.00428599	-66.3736	CpG	hypomethylated
chr1	28183415	3.99802e-06	0.00428821	-47.9362	CpG	hypomethylated
chr1	206305485	3.99651e-06	0.00428821	-44.4895	CpG	hypomethylated
chr25	39403453	4.00705e-06	0.00429574	-55.6136	CpG	hypomethylated
chr5	27610559	4.01178e-06	0.00429867	-39.5892	CpG	hypomethylated
chr9	63341121	4.03284e-06	0.00431692	-40.8865	CpG	hypomethylated
chr10	46364519	4.07342e-06	0.00435031	-61.9652	CpG	hypomethylated
chr14	21580232	4.08051e-06	0.00435491	-69.161	CpG	hypomethylated
chr5	57237398	4.10877e-06	0.00438071	-48.5923	CpG	hypomethylated
chr3	89934651	4.15937e-06	0.00442586	-66.0904	CpG	hypomethylated
chr7	81808372	4.17834e-06	0.00444164	-62.0074	CpG	hypomethylated
chr1	276036487	4.18603e-06	0.00444761	-45.8873	CpG	hypomethylated
chr19	28954865	4.19437e-06	0.00445427	-52.9189	CpG	hypomethylated
chr3	76333739	4.19985e-06	0.00445788	-67.113	CpG	hypomethylated
chr5	111605157	4.20221e-06	0.00445818	-42.2554	CpG	hypomethylated
chr2	188357261	4.21743e-06	0.00446991	-57.3182	CpG	hypomethylated
chr3	122872668	4.23937e-06	0.00448873	-50.1614	CpG	hypomethylated
chr2	191796385	4.26384e-06	0.00451066	-54.6912	CpG	hypomethylated
chr8	59425084	4.26429e-06	0.00451066	-41.5455	CpG	hypomethylated
chr1	252660615	4.29782e-06	0.00453272	-54.2196	CpG	hypomethylated
chr3	73850344	4.30582e-06	0.00453892	-53.7288	CpG	hypomethylated
chr3	24606373	4.3269e-06	0.0045589	-52.0965	CpG	hypomethylated
chr1	299917908	4.37022e-06	0.00459776	-57.3413	CpG	hypomethylated
chr9	101231310	4.37815e-06	0.00460385	-53.2416	CpG	hypomethylated
chr2	148547311	4.40988e-06	0.00462815	-63.5929	CpG	hypomethylated
chr13	71370744	4.43351e-06	0.00464612	-54.0339	CpG	hypomethylated
chr5	24828108	4.46363e-06	0.00466629	-60.3392	CpG	hypomethylated
chr10	43213974	4.47493e-06	0.00467582	-56.9763	CpG	hypomethylated
chr1	202611092	4.48428e-06	0.00468202	-35.1512	CpG	hypomethylated
chr9	63867978	4.48522e-06	0.00468202	-41.5714	CpG	hypomethylated
chr10	60689917	4.49666e-06	0.00469168	-57.3409	CpG	hypomethylated
chr3	76620633	4.50115e-06	0.00469407	-57.0595	CpG	hypomethylated
chr5	34676272	4.5192e-06	0.00470833	-42.6067	CpG	hypomethylated
chr17	21640319	4.53781e-06	0.00472084	-43.3251	CpG	hypomethylated
chr17	43328423	4.53695e-06	0.00472084	-56.5309	CpG	hypomethylated
chr21	43119491	4.57744e-06	0.00475285	-46.2963	CpG	hypomethylated
chr2	72733217	4.63013e-06	0.00480109	-51.8049	CpG	hypomethylated
chr13	23356046	4.65012e-06	0.00481898	-64.1734	CpG	hypomethylated
chr6	51713642	4.66918e-06	0.00483406	-57.2354	CpG	hypomethylated
chr6	26309715	4.70042e-06	0.00486405	-51.9615	CpG	hypomethylated
chr13	43291283	4.71504e-06	0.00487449	-48.3462	CpG	hypomethylated
chr4	64289032	4.72414e-06	0.00488053	-50.3049	CpG	hypomethylated
chr10	65674121	4.73212e-06	0.00488329	-58.1078	CpG	hypomethylated
chr9	41593604	4.76567e-06	0.00491262	-43.1083	CpG	hypomethylated
chr5	37300233	4.77644e-06	0.00491899	-40.7362	CpG	hypomethylated
chr1	234312646	4.78958e-06	0.00493016	-47.4866	CpG	hypomethylated
chr1	215557915	4.84973e-06	0.00498012	-55.3303	CpG	hypomethylated
chr3	165548362	4.8573e-06	0.00498551	-63.0713	CpG	hypomethylated
chr4	123509909	4.87207e-06	0.00499589	-59.5946	CpG	hypomethylated
chr8	51729830	4.87759e-06	0.00499677	-52.821	CpG	hypomethylated
chr10	60074643	4.87673e-06	0.00499677	-71.0924	CpG	hypomethylated
chr6	71750579	4.88935e-06	0.00500643	-51.7258	CpG	hypomethylated
chr9	77413988	4.91261e-06	0.00502545	-53.1667	CpG	hypomethylated
chr7	77201029	4.95877e-06	0.00506301	-55.881	CpG	hypomethylated
chr7	81784561	4.99461e-06	0.00509476	-41.6114	CpG	hypomethylated
chr8	46816852	5.02934e-06	0.00512531	-47.4073	CpG	hypomethylated
chr9	57806547	5.06701e-06	0.00515489	-67.6667	CpG	hypomethylated
chr5	116281053	5.07065e-06	0.00515516	-57.7303	CpG	hypomethylated
chr15	28304896	5.11065e-06	0.0051909	-47.0899	CpG	hypomethylated
chr3	214365928	5.13632e-06	0.00521205	-50.3986	CpG	hypomethylated
chr2	34705926	5.16238e-06	0.00523354	-59.1926	CpG	hypomethylated
chr7	11712441	5.20421e-06	0.00526847	-52.5385	CpG	hypomethylated
chr23	11482954	5.33332e-06	0.0053814	-47.9974	CpG	hypomethylated
chr6	19553002	5.36431e-06	0.00541013	-51.8375	CpG	hypomethylated
chr9	50351810	5.37002e-06	0.0054108	-48.802	CpG	hypomethylated
chr21	21570503	5.36958e-06	0.0054108	-40.9265	CpG	hypomethylated
chr19	23566472	5.41359e-06	0.00544958	-61.6053	CpG	hypomethylated
chr5	97052790	5.50046e-06	0.00552925	-41.9998	CpG	hypomethylated
chr3	70922759	5.50342e-06	0.00552963	-58.0876	CpG	hypomethylated
chr9	68272408	5.55105e-06	0.00557226	-84.0958	CpG	hypomethylated
chr1	158559937	5.56207e-06	0.00558072	-61.0122	CpG	hypomethylated
chr10	60725388	5.58915e-06	0.00560003	-63.8047	CpG	hypomethylated
chr1	294656384	5.5936e-06	0.00560187	-47.3962	CpG	hypomethylated
chr3	29882866	5.6139e-06	0.00561696	-64.8942	CpG	hypomethylated
chr8	8517963	5.62908e-06	0.00562951	-47.8938	CpG	hypomethylated
chr19	37624137	5.64316e-06	0.00564097	-65.3385	CpG	hypomethylated
chr5	8362929	5.66413e-06	0.00565929	-53.0612	CpG	hypomethylated
chr10	65061928	5.66899e-06	0.00565993	-72.3477	CpG	hypomethylated
chr4	103238456	5.6728e-06	0.00566005	-50.6746	CpG	hypomethylated
chr23	37912885	5.69727e-06	0.00567918	-43.9162	CpG	hypomethylated
chr7	19331224	5.70661e-06	0.00568321	-65.2322	CpG	hypomethylated
chr8	16218338	5.73295e-06	0.00570414	-51.7249	CpG	hypomethylated
chr1	84382197	5.74035e-06	0.00570886	-37.2399	CpG	hypomethylated
chr3	164636551	5.75678e-06	0.00571724	-45.6353	CpG	hypomethylated
chr26	34966724	5.75568e-06	0.00571724	-46.2568	CpG	hypomethylated
chr6	36796162	5.79647e-06	0.00575254	-46.9006	CpG	hypomethylated
chr9	20256241	5.80305e-06	0.00575254	-44.4156	CpG	hypomethylated
chr12	64944370	5.8005e-06	0.00575254	-63.8652	CpG	hypomethylated
chr3	181746957	5.80722e-06	0.00575402	-52.0701	CpG	hypomethylated
chr13	50931593	5.87406e-06	0.00581488	-57.5456	CpG	hypomethylated
chr9	62252266	5.89709e-06	0.00583498	-40.483	CpG	hypomethylated
chr2	20356557	5.92239e-06	0.00585732	-50.7305	CpG	hypomethylated
chr2	131005293	5.9452e-06	0.00587446	-51.7882	CpG	hypomethylated
chr17	34468255	5.97657e-06	0.00590273	-55.1042	CpG	hypomethylated
chr25	16164356	5.99773e-06	0.00591819	-44.9929	CpG	hypomethylated
chr1	24063352	6.12853e-06	0.00602784	-53.0708	CpG	hypomethylated
chr6	41682049	6.14149e-06	0.00603506	-39.2057	CpG	hypomethylated
chr1	266284879	6.21338e-06	0.00609174	-51.6166	CpG	hypomethylated
chr9	56142448	6.22123e-06	0.00609665	-59.3981	CpG	hypomethylated
chr1	120619425	6.23757e-06	0.0061043	-46.0263	CpG	hypomethylated
chr3	155185626	6.23584e-06	0.0061043	-38.5738	CpG	hypomethylated
chr2	206310438	6.26078e-06	0.00611998	-59.3574	CpG	hypomethylated
chr10	49003964	6.26786e-06	0.00611998	-62.1164	CpG	hypomethylated
chr10	60571072	6.26492e-06	0.00611998	-49.6623	CpG	hypomethylated
chr4	35002650	6.30218e-06	0.0061479	-44.4417	CpG	hypomethylated
chr6	98021640	6.32661e-06	0.00616332	-41.8123	CpG	hypomethylated
chr1	153167769	6.37006e-06	0.00618879	-48.675	CpG	hypomethylated
chr2	193876414	6.39083e-06	0.00620125	-41.4062	CpG	hypomethylated
chr1	248507835	6.41728e-06	0.00622058	-65.5	CpG	hypomethylated
chr3	185318437	6.45335e-06	0.00624426	-50.2425	CpG	hypomethylated
chr17	14447276	6.45284e-06	0.00624426	-73.344	CpG	hypomethylated
chr4	62365947	6.46151e-06	0.00624933	-58.4702	CpG	hypomethylated
chr10	58256480	6.48342e-06	0.00626205	-64.6485	CpG	hypomethylated
chr15	69422832	6.48276e-06	0.00626205	-52.3039	CpG	hypomethylated
chr17	49838285	6.52201e-06	0.00629082	-61.9281	CpG	hypomethylated
chr7	81654401	6.58596e-06	0.00634395	-59.4595	CpG	hypomethylated
chr10	64625816	6.63671e-06	0.00638693	-51.9642	CpG	hypomethylated
chr13	21322306	6.63551e-06	0.00638693	-47.8608	CpG	hypomethylated
chr1	274287096	6.68606e-06	0.00641276	-51.9386	CpG	hypomethylated
chr2	81988461	6.68729e-06	0.00641276	-51.7289	CpG	hypomethylated
chr6	22493631	6.77115e-06	0.00647871	-55.9052	CpG	hypomethylated
chr12	70851267	6.83079e-06	0.00653286	-60.6971	CpG	hypomethylated
chr10	14496919	6.84749e-06	0.00654413	-53.2671	CpG	hypomethylated
chr7	19109172	6.85604e-06	0.00654532	-65.6719	CpG	hypomethylated
chr3	43177910	6.86143e-06	0.00654756	-63.8258	CpG	hypomethylated
chr10	4011720	6.87428e-06	0.00655399	-57.9356	CpG	hypomethylated
chr15	72873200	6.88461e-06	0.00656092	-41.9314	CpG	hypomethylated
chr6	85367790	6.89392e-06	0.00656687	-59.909	CpG	hypomethylated
chr25	22261394	6.90684e-06	0.00657335	-45.8333	CpG	hypomethylated
chr2	135109339	6.94112e-06	0.00660012	-42.7463	CpG	hypomethylated
chr1	265052894	6.95324e-06	0.00660113	-64.2779	CpG	hypomethylated
chr21	26832156	6.95435e-06	0.00660113	-61.0984	CpG	hypomethylated
chr17	2640228	7.02382e-06	0.00666104	-57.1106	CpG	hypomethylated
chr10	70141249	7.06671e-06	0.00669284	-57.4957	CpG	hypomethylated
chr2	127256072	7.13236e-06	0.00673806	-55.8532	CpG	hypomethylated
chr3	29994940	7.13331e-06	0.00673806	-60.0924	CpG	hypomethylated
chr5	37362003	7.16898e-06	0.00676579	-52.381	CpG	hypomethylated
chr3	160150953	7.18312e-06	0.00677318	-61.7063	CpG	hypomethylated
chr1	293988712	7.2069e-06	0.00679222	-41.1625	CpG	hypomethylated
chr23	37848533	7.20964e-06	0.00679222	-41.7593	CpG	hypomethylated
chr3	164738265	7.26939e-06	0.0068314	-60.4938	CpG	hypomethylated
chr1	278084552	7.3411e-06	0.00688884	-68.1597	CpG	hypomethylated
chr1	281082849	7.35595e-06	0.00689975	-58.1756	CpG	hypomethylated
chr1	204842778	7.4117e-06	0.00693991	-42.7006	CpG	hypomethylated
chr1	233402058	7.41169e-06	0.00693991	-53.4698	CpG	hypomethylated
chr26	47468553	7.40884e-06	0.00693991	-44.1626	CpG	hypomethylated
chr4	101046097	7.46319e-06	0.00697594	-56.2844	CpG	hypomethylated
chr6	111336880	7.51273e-06	0.00701614	-55.5926	CpG	hypomethylated
chr17	54128561	7.54314e-06	0.00703535	-69.1285	CpG	hypomethylated
chr1	158297577	7.55286e-06	0.00703926	-49.6329	CpG	hypomethylated
chr5	108865671	7.56681e-06	0.00704695	-43.4313	CpG	hypomethylated
chr15	74652915	7.56872e-06	0.00704695	-41.499	CpG	hypomethylated
chr1	238271918	7.60106e-06	0.00707399	-52.381	CpG	hypomethylated
chr1	266560609	7.69218e-06	0.00714329	-56.2355	CpG	hypomethylated
chr3	155872636	7.70896e-06	0.00715578	-60.3885	CpG	hypomethylated
chr10	65579887	7.73935e-06	0.00717468	-52.5962	CpG	hypomethylated
chr10	64648234	7.74568e-06	0.00717744	-45.5783	CpG	hypomethylated
chr1	238341754	7.74923e-06	0.00717763	-66.6443	CpG	hypomethylated
chr9	32676601	7.75463e-06	0.00717954	-55.7609	CpG	hypomethylated
chr12	6033247	7.76157e-06	0.00718286	-52.8002	CpG	hypomethylated
chr2	102529807	7.7954e-06	0.0072011	-56.2708	CpG	hypomethylated
chr6	81149964	7.79329e-06	0.0072011	-58.4947	CpG	hypomethylated
chr15	10305274	7.79009e-06	0.0072011	-56.7686	CpG	hypomethylated
chr13	21948136	7.8143e-06	0.00721298	-44.6502	CpG	hypomethylated
chr1	97991961	7.82049e-06	0.0072156	-46.1538	CpG	hypomethylated
chr3	126572113	7.83747e-06	0.00722815	-54.5484	CpG	hypomethylated
chr10	87905324	7.85835e-06	0.00724429	-61.2764	CpG	hypomethylated
chr1	264423394	7.87067e-06	0.00724942	-59.9743	CpG	hypomethylated
chr10	4519596	7.91286e-06	0.00727891	-51.4481	CpG	hypomethylated
chr17	40086417	8.04071e-06	0.00738069	-45.7829	CpG	hypomethylated
chr1	238339780	8.12539e-06	0.00744567	-38.6933	CpG	hypomethylated
chr19	3209490	8.1583e-06	0.00746944	-39.4089	CpG	hypomethylated
chr8	47939573	8.18212e-06	0.00748487	-53.9001	CpG	hypomethylated
chr1	162013582	8.18979e-06	0.0074855	-59.0909	CpG	hypomethylated
chr10	11243561	8.18642e-06	0.0074855	-56.2763	CpG	hypomethylated
chr1	274418041	8.22723e-06	0.00749934	-46.7405	CpG	hypomethylated
chr2	179570011	8.22798e-06	0.00749934	-33.6134	CpG	hypomethylated
chr2	211735282	8.32066e-06	0.00756643	-46.0014	CpG	hypomethylated
chr4	59884026	8.32002e-06	0.00756643	-56.686	CpG	hypomethylated
chr20	43985016	8.40987e-06	0.00763461	-68.4783	CpG	hypomethylated
chr3	177751384	8.45113e-06	0.00765263	-47.0729	CpG	hypomethylated
chr15	79898423	8.44946e-06	0.00765263	-52.5189	CpG	hypomethylated
chr3	182340577	8.46688e-06	0.00766043	-31.5618	CpG	hypomethylated
chr16	14993484	8.50937e-06	0.00769562	-64.0224	CpG	hypomethylated
chr2	7641349	8.53757e-06	0.00771462	-55.9613	CpG	hypomethylated
chr22	35147065	8.59649e-06	0.00775438	-59.3907	CpG	hypomethylated
chr1	205106273	8.65902e-06	0.00779543	-43.8936	CpG	hypomethylated
chr10	41130232	8.75005e-06	0.00787345	-45.9724	CpG	hypomethylated
chr14	35877099	8.76942e-06	0.00788382	-50.1263	CpG	hypomethylated
chr7	9374563	8.82251e-06	0.00792536	-53.236	CpG	hypomethylated
chr10	40723673	8.85697e-06	0.00794966	-43.8904	CpG	hypomethylated
chr17	51704307	8.85672e-06	0.00794966	-45.2109	CpG	hypomethylated
chr3	88990857	8.86972e-06	0.00795777	-61.7719	CpG	hypomethylated
chr4	25260060	8.92066e-06	0.00799679	-55.6725	CpG	hypomethylated
chr3	16219384	8.93866e-06	0.00800957	-70.2741	CpG	hypomethylated
chr1	248123294	8.99245e-06	0.00804098	-60.9603	CpG	hypomethylated
chr1	213356173	9.04851e-06	0.00808773	-42.943	CpG	hypomethylated
chr10	61540774	9.1721e-06	0.00818244	-65.8496	CpG	hypomethylated
chr6	3824652	9.23356e-06	0.00822572	-44.7229	CpG	hypomethylated
chr17	21635105	9.25792e-06	0.00823716	-47.251	CpG	hypomethylated
chr3	179693463	9.29653e-06	0.00826808	-41.448	CpG	hypomethylated
chr18	36602816	9.30213e-06	0.00826963	-41.2879	CpG	hypomethylated
chr2	192052783	9.3566e-06	0.00830429	-62.1517	CpG	hypomethylated
chr19	26627539	9.37402e-06	0.00831175	-65.6276	CpG	hypomethylated
chr15	77213185	9.43979e-06	0.00836429	-39.6469	CpG	hypomethylated
chr16	73505014	9.49314e-06	0.00840423	-44.2158	CpG	hypomethylated
chr15	74948757	9.51436e-06	0.00841645	-50.7647	CpG	hypomethylated
chr10	40690564	9.53745e-06	0.0084334	-40.379	CpG	hypomethylated
chr2	131922799	9.67979e-06	0.00853198	-40.6875	CpG	hypomethylated
chr3	72559932	9.68076e-06	0.00853198	-39.6584	CpG	hypomethylated
chr6	120490660	9.67385e-06	0.00853198	-52.584	CpG	hypomethylated
chr9	52041670	9.67908e-06	0.00853198	-43.1979	CpG	hypomethylated
chr2	50304719	9.68931e-06	0.00853601	-53.2906	CpG	hypomethylated
chr2	217812545	9.73114e-06	0.0085588	-71.8446	CpG	hypomethylated
chr19	37296003	9.7491e-06	0.00857108	-70.6193	CpG	hypomethylated
chr3	160480104	9.76365e-06	0.00857685	-75.6746	CpG	hypomethylated
chr4	60910364	9.75981e-06	0.00857685	-56.6595	CpG	hypomethylated
chr7	93781685	9.7763e-06	0.00858444	-57.5938	CpG	hypomethylated
chr15	28390944	9.83884e-06	0.00863229	-44.2754	CpG	hypomethylated
chr26	32099453	9.83822e-06	0.00863229	-63.7662	CpG	hypomethylated
chr4	59522592	9.90946e-06	0.0086836	-59.9649	CpG	hypomethylated
chr14	17451425	9.95795e-06	0.00871541	-60.1734	CpG	hypomethylated
chr2	20155644	9.99349e-06	0.00873938	-49.0803	CpG	hypomethylated
chr6	30373289	1.00123e-05	0.00875222	-54.6767	CpG	hypomethylated
chr1	273066071	1.01183e-05	0.00883057	-62.2863	CpG	hypomethylated
chr3	91899110	1.01823e-05	0.00888023	-84.2434	CpG	hypomethylated
chr1	69508226	1.02e-05	0.00888733	-44.1444	CpG	hypomethylated
chr4	60946669	1.03167e-05	0.00897083	-48.4338	CpG	hypomethylated
chr16	16547961	1.03593e-05	0.00899692	-61.601	CpG	hypomethylated
chr1	213084888	1.04222e-05	0.00904421	-44.4168	CpG	hypomethylated
chr19	2147924	1.05177e-05	0.00911936	-46.4917	CpG	hypomethylated
chr1	213085299	1.05529e-05	0.0091369	-45.3235	CpG	hypomethylated
chr2	20318787	1.05474e-05	0.0091369	-60.3833	CpG	hypomethylated
chr3	190312902	1.05708e-05	0.00914732	-48.8034	CpG	hypomethylated
chr1	206369995	1.05796e-05	0.00915119	-47.7738	CpG	hypomethylated
chr2	79004493	1.06048e-05	0.00916565	-49.7917	CpG	hypomethylated
chr4	79170236	1.07265e-05	0.00925082	-70.4463	CpG	hypomethylated
chr6	33238461	1.07372e-05	0.00925082	-52.0784	CpG	hypomethylated
chr10	46548488	1.07556e-05	0.00926236	-62.6328	CpG	hypomethylated
chr8	53098910	1.07888e-05	0.00928348	-56.5426	CpG	hypomethylated
chr25	16748332	1.07986e-05	0.00928824	-41.3122	CpG	hypomethylated
chr1	203510633	1.0873e-05	0.00933805	-38.1633	CpG	hypomethylated
chr7	13837914	1.09055e-05	0.00934699	-56.4103	CpG	hypomethylated
chr10	57084010	1.09034e-05	0.00934699	-53.2168	CpG	hypomethylated
chr1	186134838	1.09186e-05	0.00935394	-44.2115	CpG	hypomethylated
chr2	82499265	1.09615e-05	0.00937946	-44.2064	CpG	hypomethylated
chr7	104384318	1.09711e-05	0.00938389	-67.6006	CpG	hypomethylated
chr23	37849855	1.10223e-05	0.00941641	-42.4206	CpG	hypomethylated
chr8	12711490	1.10298e-05	0.00941907	-64.775	CpG	hypomethylated
chr1	200232727	1.10473e-05	0.0094303	-43.09	CpG	hypomethylated
chr7	65163697	1.1104e-05	0.00945988	-49.7975	CpG	hypomethylated
chr14	35949152	1.11323e-05	0.00947641	-40.7722	CpG	hypomethylated
chr6	81118441	1.11368e-05	0.00947648	-54.3899	CpG	hypomethylated
chr1	155436833	1.115e-05	0.00948025	-50.4866	CpG	hypomethylated
chr1	265420106	1.11639e-05	0.00948827	-57.4675	CpG	hypomethylated
chr10	61534975	1.12078e-05	0.00952181	-67.4584	CpG	hypomethylated
chr15	74702045	1.12241e-05	0.0095252	-56.1012	CpG	hypomethylated
chr5	110413538	1.13948e-05	0.00965773	-43.5551	CpG	hypomethylated
chr5	53591817	1.14812e-05	0.00972713	-38.6528	CpG	hypomethylated
chr7	35599555	1.15375e-05	0.00976471	-57.6681	CpG	hypomethylated
chr8	61882373	1.15438e-05	0.00976471	-64.7882	CpG	hypomethylated
chr17	33339361	1.15404e-05	0.00976471	-40.232	CpG	hypomethylated
chr9	87502570	1.1553e-05	0.00976678	-58.2612	CpG	hypomethylated
chr26	26052504	1.15878e-05	0.00978652	-46.1008	CpG	hypomethylated
chr10	62852776	1.164e-05	0.00982067	-61.1987	CpG	hypomethylated
chr7	66833759	1.16578e-05	0.00983019	-62.6806	CpG	hypomethylated
chr10	53466386	1.16839e-05	0.00984826	-54.4621	CpG	hypomethylated
chr10	66775967	1.16967e-05	0.00985519	-53.008	CpG	hypomethylated
chr2	19609903	1.17469e-05	0.00988585	-66.6803	CpG	hypomethylated
chr1	266501943	1.17845e-05	0.00991332	-61.7936	CpG	hypomethylated
chr10	92940520	1.17888e-05	0.00991332	-49.513	CpG	hypomethylated
chr1	120837692	1.11035e-18	2.56088e-14	73.6153	CpG	hypermethylated
chr1	172494088	1.33436e-18	2.97702e-14	57.6366	CpG	hypermethylated
chr1	267415080	2.24056e-18	4.91054e-14	78.488	CpG	hypermethylated
chr1	293754029	3.10821e-18	6.84462e-14	94.0185	CpG	hypermethylated
chr2	226479552	3.34565e-18	7.21701e-14	80.4114	CpG	hypermethylated
chr2	231180648	4.84454e-18	8.05213e-14	72.5298	CpG	hypermethylated
chr3	89431763	5.33729e-18	9.01236e-13	84.3264	CpG	hypermethylated
chr3	89431789	5.9952e-18	1.22483e-13	83.2648	CpG	hypermethylated
chr3	92153284	1.20348e-17	1.76827e-13	86.7111	CpG	hypermethylated
chr4	100561307	1.40776e-17	2.04046e-13	78.3353	CpG	hypermethylated
chr5	50993756	1.60094e-17	2.32873e-13	86.2724	CpG	hypermethylated
chr5	60200237	1.75193e-17	2.50863e-13	80.9977	CpG	hypermethylated
chr6	115708394	1.96433e-17	2.73652e-13	86.2088	CpG	hypermethylated
chr6	121162103	1.98064e-17	2.75896e-13	82.1929	CpG	hypermethylated
chr7	19269242	2.30704e-17	3.15223e-13	77.8865	CpG	hypermethylated
chr7	20975107	3.59934e-17	4.67121e-13	81.896	CpG	hypermethylated
chr8	61878516	3.91909e-17	4.97461e-13	97.2668	CpG	hypermethylated
chr9	55159310	4.39204e-17	5.50975e-13	79.635	CpG	hypermethylated
chr9	56108258	4.74065e-17	5.93149e-13	82.8595	CpG	hypermethylated
chr9	57371647	5.33129e-17	6.57271e-13	87.46	CpG	hypermethylated
chr10	40750000	5.62661e-17	6.89715e-13	61.294	CpG	hypermethylated
chr10	41296001	7.79155e-17	9.28565e-13	91.5811	CpG	hypermethylated
chr10	41449647	7.9603e-17	9.43435e-13	76.133	CpG	hypermethylated
chr17	14048261	8.09353e-17	9.53954e-13	84.6344	CpG	hypermethylated
chr19	4707603	8.68194e-17	1.01772e-13	84.2063	CpG	hypermethylated
chr25	11924820	8.77243e-17	1.05235e-13	83.6375	CpG	hypermethylated
chr26	12246822	8.9373e-17	1.07432e-13	80.5921	CpG	hypermethylated
chr26	32794016	9.68781e-17	1.10542e-13	78.7088	CpG	hypermethylated
chr2	132245198	2.22045e-16	5.80881e-12	52.6382	CpG	hypermethylated
chr3	23937527	2.22045e-16	5.80881e-12	80.3409	CpG	hypermethylated
chr9	63970099	2.22045e-16	5.80881e-12	56.3773	CpG	hypermethylated
chr10	40707989	2.22045e-16	5.80881e-12	65.4949	CpG	hypermethylated
chr10	41238407	2.22045e-16	5.80881e-12	75.678	CpG	hypermethylated
chr1	285013324	4.44089e-16	1.09499e-11	83.8862	CpG	hypermethylated
chr6	122092481	4.44089e-16	1.09499e-11	75.5746	CpG	hypermethylated
chr1	94018501	8.88178e-16	2.07097e-11	77.509	CpG	hypermethylated
chr1	278126206	8.88178e-16	2.07097e-11	70.6942	CpG	hypermethylated
chr1	278515887	8.88178e-16	2.07097e-11	82.6358	CpG	hypermethylated
chr10	41641924	8.88178e-16	2.07097e-11	68.4098	CpG	hypermethylated
chr10	10727256	1.11022e-15	2.56088e-11	70.5181	CpG	hypermethylated
chr17	53414888	1.33227e-15	2.97702e-11	78.2949	CpG	hypermethylated
chr8	10614379	2.22045e-15	4.91054e-11	65.0202	CpG	hypermethylated
chr3	164261408	3.10862e-15	6.80461e-11	52.0833	CpG	hypermethylated
chr5	110680614	3.33067e-15	7.21701e-11	71.4961	CpG	hypermethylated
chr10	41448786	4.88498e-15	1.03753e-10	66.2525	CpG	hypermethylated
chr3	88415164	5.32907e-15	1.12076e-10	65.7306	CpG	hypermethylated
chr1	214658760	5.9952e-15	1.22483e-10	69.0178	CpG	hypermethylated
chr9	57110796	7.54952e-15	1.49953e-10	54.4688	CpG	hypermethylated
chr10	40040493	8.43769e-15	1.64548e-10	73.3562	CpG	hypermethylated
chr4	43399254	9.32587e-15	1.8023e-10	55.2228	CpG	hypermethylated
chr2	14267612	1.11022e-14	2.10762e-10	74.504	CpG	hypermethylated
chr10	40736136	1.13243e-14	2.13092e-10	57.2183	CpG	hypermethylated
chr3	23437489	1.37668e-14	2.568e-10	73.4195	CpG	hypermethylated
chr12	28649185	1.42109e-14	2.60553e-10	81.002	CpG	hypermethylated
chr1	183215766	1.57652e-14	2.84193e-10	66.6667	CpG	hypermethylated
chr10	25105798	1.84297e-14	3.26734e-10	81.8452	CpG	hypermethylated
chr18	13826838	2.64233e-14	4.6461e-10	75.1111	CpG	hypermethylated
chr12	69802484	2.88658e-14	4.95376e-10	77.8554	CpG	hypermethylated
chr1	186563433	3.15303e-14	5.36808e-10	53.1818	CpG	hypermethylated
chr13	32160062	4.75175e-14	7.78115e-10	70.4033	CpG	hypermethylated
chr9	50053771	4.86278e-14	7.90263e-10	54.2356	CpG	hypermethylated
chr4	62813107	5.01821e-14	8.09391e-10	59.9624	CpG	hypermethylated
chr1	123932876	7.14984e-14	1.13612e-09	67.679	CpG	hypermethylated
chr13	86257989	8.4599e-14	1.31507e-09	57.011	CpG	hypermethylated
chr17	47120069	8.59313e-14	1.32616e-09	76.6329	CpG	hypermethylated
chr3	79679608	9.01501e-14	1.38134e-09	63.7958	CpG	hypermethylated
chr17	22717068	9.85878e-14	1.47893e-09	59.2434	CpG	hypermethylated
chr1	151664740	1.05915e-13	1.56694e-09	77.7713	CpG	hypermethylated
chr17	56729074	1.20348e-13	1.76827e-09	79.2796	CpG	hypermethylated
chr4	16392349	1.40776e-13	2.04046e-09	74.6735	CpG	hypermethylated
chr1	233336851	1.60094e-13	2.30489e-09	78.0376	CpG	hypermethylated
chr10	41471070	1.75193e-13	2.48887e-09	56.6108	CpG	hypermethylated
chr9	56096823	1.95177e-13	2.73652e-09	74.6408	CpG	hypermethylated
chr10	90615736	1.98064e-13	2.75896e-09	55.7053	CpG	hypermethylated
chr3	188294466	2.30704e-13	3.15223e-09	73.0594	CpG	hypermethylated
chr9	63976544	3.59934e-13	4.65132e-09	52.3124	CpG	hypermethylated
chr2	93683948	3.91909e-13	4.97461e-09	60.824	CpG	hypermethylated
chr16	11551928	4.39204e-13	5.50975e-09	72.5294	CpG	hypermethylated
chr8	6995741	4.74065e-13	5.91249e-09	65.8539	CpG	hypermethylated
chr6	33724000	5.33129e-13	6.57271e-09	75.1551	CpG	hypermethylated
chr10	91027164	5.62661e-13	6.89715e-09	78.6231	CpG	hypermethylated
chr12	8844428	7.79155e-13	9.28565e-09	54.697	CpG	hypermethylated
chr3	76004703	7.9603e-13	9.43435e-09	62.0604	CpG	hypermethylated
chr4	120037233	8.09353e-13	9.53954e-09	73.1516	CpG	hypermethylated
chr10	89745831	8.68194e-13	1.01772e-08	54.6015	CpG	hypermethylated
chr2	162402258	8.76632e-13	1.02202e-08	65.0918	CpG	hypermethylated
chr26	34098539	8.9373e-13	1.03632e-08	64.6931	CpG	hypermethylated
chr17	39629815	9.68781e-13	1.10542e-08	57.2063	CpG	hypermethylated
chr2	182508657	1.57985e-12	1.76512e-08	70.5202	CpG	hypermethylated
chr3	88350978	1.59384e-12	1.77153e-08	78.5606	CpG	hypermethylated
chr5	109992690	1.65068e-12	1.82525e-08	59.1296	CpG	hypermethylated
chr23	13096864	1.69553e-12	1.86523e-08	60.0864	CpG	hypermethylated
chr1	120837723	2.0306e-12	2.19999e-08	76.9189	CpG	hypermethylated
chr1	186668011	2.15139e-12	2.2963e-08	54.6816	CpG	hypermethylated
chr10	39802067	2.19802e-12	2.33422e-08	61.6831	CpG	hypermethylated
chr1	152903018	2.32947e-12	2.43761e-08	55.7855	CpG	hypermethylated
chr7	19666370	2.38898e-12	2.48775e-08	76.5805	CpG	hypermethylated
chr19	21759147	2.41229e-12	2.49989e-08	57.0375	CpG	hypermethylated
chr2	179939611	2.97251e-12	3.02205e-08	49.2308	CpG	hypermethylated
chr17	49804419	3.29137e-12	3.3148e-08	73.0618	CpG	hypermethylated
chr8	22126293	3.40505e-12	3.41328e-08	78.2609	CpG	hypermethylated
chr17	13991253	3.46567e-12	3.45788e-08	73.8923	CpG	hypermethylated
chr3	89359721	3.75877e-12	3.71576e-08	56.8738	CpG	hypermethylated
chr6	45406650	3.91642e-12	3.85384e-08	57.8947	CpG	hypermethylated
chr10	41667922	3.95128e-12	3.87039e-08	73.9745	CpG	hypermethylated
chr1	133542393	4.07607e-12	3.97448e-08	79.2208	CpG	hypermethylated
chr10	40741030	4.13491e-12	4.01361e-08	59.2005	CpG	hypermethylated
chr4	25890339	4.43823e-12	4.26939e-08	67.3947	CpG	hypermethylated
chr7	10942257	4.50417e-12	4.29431e-08	71.5488	CpG	hypermethylated
chr26	38987559	4.5246e-12	4.2947e-08	63.0676	CpG	hypermethylated
chr16	68753507	5.22293e-12	4.80861e-08	65.2572	CpG	hypermethylated
chr10	41887099	5.3213e-12	4.81649e-08	65.2597	CpG	hypermethylated
chr1	266731690	5.99099e-12	5.39986e-08	56.252	CpG	hypermethylated
chr1	275840191	6.63691e-12	5.95702e-08	48.8333	CpG	hypermethylated
chr10	25453395	7.12075e-12	6.31206e-08	69.7641	CpG	hypermethylated
chr6	43752372	7.29949e-12	6.43153e-08	75	CpG	hypermethylated
chr7	93940194	9.14557e-12	7.87903e-08	74.8904	CpG	hypermethylated
chr2	157324563	9.70157e-12	8.3246e-08	55.7135	CpG	hypermethylated
chr3	22725269	1.114e-11	9.4455e-08	72.8846	CpG	hypermethylated
chr10	62429175	1.15934e-11	9.79125e-08	54.7348	CpG	hypermethylated
chr3	79377789	1.20048e-11	1.00758e-07	73.3871	CpG	hypermethylated
chr9	88836722	1.2055e-11	1.00758e-07	78.683	CpG	hypermethylated
chr10	47233734	1.21667e-11	1.01111e-07	70.4206	CpG	hypermethylated
chr7	18998133	1.3147e-11	1.06855e-07	67.1402	CpG	hypermethylated
chr10	67246680	1.31006e-11	1.06855e-07	74.5098	CpG	hypermethylated
chr1	216966800	1.37841e-11	1.11582e-07	68.9474	CpG	hypermethylated
chr9	63349584	1.43718e-11	1.15902e-07	63.6642	CpG	hypermethylated
chr18	11765717	1.45868e-11	1.17195e-07	58.6843	CpG	hypermethylated
chr3	26968747	1.58642e-11	1.26042e-07	68.4765	CpG	hypermethylated
chr5	26601004	1.60709e-11	1.27213e-07	68.5169	CpG	hypermethylated
chr3	76019523	1.61433e-11	1.27317e-07	60.4379	CpG	hypermethylated
chr6	25400335	1.70282e-11	1.33315e-07	81.5629	CpG	hypermethylated
chr3	25023001	1.80482e-11	1.39771e-07	71.9312	CpG	hypermethylated
chr1	281333468	1.85807e-11	1.43377e-07	73.3333	CpG	hypermethylated
chr1	139832679	1.89395e-11	1.45622e-07	61.6186	CpG	hypermethylated
chr1	120817089	1.96723e-11	1.50179e-07	79.1221	CpG	hypermethylated
chr9	78712392	2.31486e-11	1.72422e-07	49.3056	CpG	hypermethylated
chr2	16461873	2.3251e-11	1.72585e-07	75.785	CpG	hypermethylated
chr1	279527676	2.46105e-11	1.82047e-07	71.914	CpG	hypermethylated
chr8	57034350	2.82134e-11	2.05161e-07	54.4008	CpG	hypermethylated
chr19	37051613	2.93152e-11	2.12453e-07	60.4845	CpG	hypermethylated
chr9	55717707	3.01585e-11	2.17829e-07	76.399	CpG	hypermethylated
chr12	29875817	3.29223e-11	2.36993e-07	58.6617	CpG	hypermethylated
chr3	79703646	3.56681e-11	2.53358e-07	61.8864	CpG	hypermethylated
chr3	76027772	3.5892e-11	2.54106e-07	72.9592	CpG	hypermethylated
chr1	275218139	3.63047e-11	2.55343e-07	51.369	CpG	hypermethylated
chr2	213010933	3.79705e-11	2.65275e-07	75.3618	CpG	hypermethylated
chr10	62093165	3.80878e-11	2.65275e-07	50.8513	CpG	hypermethylated
chr25	16352939	3.96443e-11	2.74334e-07	76.1505	CpG	hypermethylated
chr1	294556861	4.10043e-11	2.81729e-07	78.0972	CpG	hypermethylated
chr3	127153429	4.11069e-11	2.81729e-07	55.8155	CpG	hypermethylated
chr16	11921213	4.44869e-11	3.001e-07	56.2979	CpG	hypermethylated
chr15	76137180	4.63078e-11	3.10431e-07	54.1667	CpG	hypermethylated
chr19	38074967	4.75595e-11	3.15861e-07	71.1957	CpG	hypermethylated
chr8	8321485	4.84615e-11	3.19871e-07	77.9847	CpG	hypermethylated
chr17	14318081	5.00517e-11	3.28347e-07	76.8977	CpG	hypermethylated
chr8	39876822	5.49221e-11	3.5487e-07	71.627	CpG	hypermethylated
chr19	29878959	5.97862e-11	3.8284e-07	71.4113	CpG	hypermethylated
chr20	47863088	6.30771e-11	4.02711e-07	53.6468	CpG	hypermethylated
chr14	23166629	6.39708e-11	4.06596e-07	69.8597	CpG	hypermethylated
chr19	19359281	6.40648e-11	4.06596e-07	72.4455	CpG	hypermethylated
chr5	42757587	6.51845e-11	4.12248e-07	44.7878	CpG	hypermethylated
chr1	275244039	6.81604e-11	4.22588e-07	54.0851	CpG	hypermethylated
chr2	90847741	6.75802e-11	4.22588e-07	62.4584	CpG	hypermethylated
chr5	50538241	6.79306e-11	4.22588e-07	60.5656	CpG	hypermethylated
chr10	41097536	6.93214e-11	4.2665e-07	70.594	CpG	hypermethylated
chr19	28605228	6.94123e-11	4.2665e-07	57.2813	CpG	hypermethylated
chr10	25769793	7.49369e-11	4.59292e-07	75.4662	CpG	hypermethylated
chr10	50459724	7.72438e-11	4.70741e-07	72.8614	CpG	hypermethylated
chr9	81032035	7.94507e-11	4.82819e-07	65.9727	CpG	hypermethylated
chr6	113837119	8.0524e-11	4.87959e-07	61.8515	CpG	hypermethylated
chr12	28617579	8.86125e-11	5.30973e-07	72.6765	CpG	hypermethylated
chr2	216462015	9.3809e-11	5.58989e-07	51.872	CpG	hypermethylated
chr1	275731940	9.62834e-11	5.72144e-07	47.1698	CpG	hypermethylated
chr1	162291953	9.86704e-11	5.81496e-07	63.664	CpG	hypermethylated
chr7	20961173	1.02715e-10	6.012e-07	69.2784	CpG	hypermethylated
chr17	54658352	1.03135e-10	6.012e-07	55.5691	CpG	hypermethylated
chr26	33498094	1.04898e-10	6.09282e-07	74.5337	CpG	hypermethylated
chr1	266263880	1.08344e-10	6.24775e-07	49.7756	CpG	hypermethylated
chr1	275310408	1.17893e-10	6.7082e-07	51.6842	CpG	hypermethylated
chr2	94811055	1.17604e-10	6.7082e-07	58.8211	CpG	hypermethylated
chr2	179235343	1.17684e-10	6.7082e-07	61.4042	CpG	hypermethylated
chr19	28658417	1.2942e-10	7.30599e-07	53.1714	CpG	hypermethylated
chr17	15662162	1.321e-10	7.4377e-07	69.2708	CpG	hypermethylated
chr10	45990806	1.36277e-10	7.63283e-07	63.1049	CpG	hypermethylated
chr1	267437108	1.50733e-10	8.26973e-07	58.7087	CpG	hypermethylated
chr2	216174198	1.5044e-10	8.26973e-07	60.7878	CpG	hypermethylated
chr25	5940140	1.50052e-10	8.26973e-07	70.9072	CpG	hypermethylated
chr3	75713563	1.5133e-10	8.28132e-07	67.7463	CpG	hypermethylated
chr3	74079422	1.56068e-10	8.47575e-07	55.0226	CpG	hypermethylated
chr13	86258011	1.63198e-10	8.81831e-07	52.2705	CpG	hypermethylated
chr2	229827172	1.65657e-10	8.9063e-07	70.0813	CpG	hypermethylated
chr1	120833469	1.75674e-10	9.3511e-07	74.1325	CpG	hypermethylated
chr7	101371056	1.77391e-10	9.39588e-07	54.9845	CpG	hypermethylated
chr10	42015570	1.82191e-10	9.62634e-07	60.7143	CpG	hypermethylated
chr10	67244819	1.83826e-10	9.68887e-07	79.5902	CpG	hypermethylated
chr3	86825039	1.88462e-10	9.90889e-07	72.9792	CpG	hypermethylated
chr2	178057502	1.927e-10	1.00823e-06	69.9004	CpG	hypermethylated
chr1	279486947	1.99015e-10	1.03621e-06	60.2504	CpG	hypermethylated
chr1	186589196	2.00761e-10	1.04277e-06	53.2843	CpG	hypermethylated
chr14	16199698	2.12299e-10	1.08951e-06	59.8103	CpG	hypermethylated
chr10	89815387	2.25368e-10	1.14562e-06	51.3043	CpG	hypermethylated
chr19	28659940	2.26027e-10	1.14626e-06	51.0349	CpG	hypermethylated
chr1	267242860	2.34163e-10	1.17639e-06	65.8971	CpG	hypermethylated
chr2	230936099	2.40778e-10	1.2068e-06	70.6071	CpG	hypermethylated
chr8	68088855	2.56499e-10	1.27961e-06	55.3303	CpG	hypermethylated
chr24	16489552	2.5735e-10	1.28088e-06	69.3765	CpG	hypermethylated
chr1	281188899	2.64501e-10	1.31039e-06	63.3117	CpG	hypermethylated
chr1	161306980	2.92891e-10	1.44105e-06	58.0375	CpG	hypermethylated
chr19	29375790	3.01713e-10	1.47431e-06	54.2766	CpG	hypermethylated
chr1	178039520	3.10501e-10	1.51038e-06	58.7886	CpG	hypermethylated
chr10	41111707	3.20806e-10	1.55698e-06	65.7006	CpG	hypermethylated
chr1	152906295	3.26176e-10	1.57946e-06	46.131	CpG	hypermethylated
chr16	11013093	3.38663e-10	1.6267e-06	75.0353	CpG	hypermethylated
chr8	13182999	3.5027e-10	1.66279e-06	55.4435	CpG	hypermethylated
chr17	56124815	3.50055e-10	1.66279e-06	63.7337	CpG	hypermethylated
chr8	59478086	3.60052e-10	1.70305e-06	71.1232	CpG	hypermethylated
chr6	44545702	3.78915e-10	1.77475e-06	66.4529	CpG	hypermethylated
chr1	121978145	3.87465e-10	1.79378e-06	62.4497	CpG	hypermethylated
chr10	40728733	3.87995e-10	1.79378e-06	61.8056	CpG	hypermethylated
chr13	32169745	3.87029e-10	1.79378e-06	63.3647	CpG	hypermethylated
chr15	68353321	3.87691e-10	1.79378e-06	69.1805	CpG	hypermethylated
chr9	73635019	3.90059e-10	1.79945e-06	77.0146	CpG	hypermethylated
chr8	677616	4.20303e-10	1.9269e-06	63.1712	CpG	hypermethylated
chr1	281443600	4.4336e-10	2.02358e-06	57.2484	CpG	hypermethylated
chr14	17486003	4.50074e-10	2.04986e-06	51.3325	CpG	hypermethylated
chr1	284142180	4.58371e-10	2.08323e-06	69.7917	CpG	hypermethylated
chr9	88738300	4.62843e-10	2.09467e-06	71.25	CpG	hypermethylated
chr9	102187189	4.65694e-10	2.10314e-06	63.3443	CpG	hypermethylated
chr10	48141841	4.95066e-10	2.21712e-06	62.5226	CpG	hypermethylated
chr2	18739989	5.07018e-10	2.26171e-06	62.069	CpG	hypermethylated
chr9	68472784	5.07131e-10	2.26171e-06	74.3813	CpG	hypermethylated
chr17	34587845	5.08227e-10	2.26189e-06	62.2269	CpG	hypermethylated
chr2	178072526	5.20594e-10	2.30736e-06	67.0778	CpG	hypermethylated
chr3	17053179	5.23566e-10	2.31574e-06	73.1103	CpG	hypermethylated
chr26	38856105	5.31657e-10	2.34669e-06	78.969	CpG	hypermethylated
chr10	41097532	5.45538e-10	2.3981e-06	71.1623	CpG	hypermethylated
chr7	18713662	5.47091e-10	2.4e-06	51.0559	CpG	hypermethylated
chr1	291059629	5.61002e-10	2.451e-06	54.2227	CpG	hypermethylated
chr1	216662266	5.74477e-10	2.49969e-06	68.5422	CpG	hypermethylated
chr6	23298294	5.84323e-10	2.53226e-06	50.7643	CpG	hypermethylated
chr1	123866507	5.92531e-10	2.5575e-06	68.8819	CpG	hypermethylated
chr6	27056612	5.91609e-10	2.5575e-06	60.6386	CpG	hypermethylated
chr10	41873389	6.0329e-10	2.58832e-06	64.9988	CpG	hypermethylated
chr16	9047859	6.1602e-10	2.6324e-06	66.2063	CpG	hypermethylated
chr13	25438873	6.21702e-10	2.6514e-06	70.5871	CpG	hypermethylated
chr13	47577156	6.76429e-10	2.8677e-06	69.0058	CpG	hypermethylated
chr6	33753539	6.97997e-10	2.9533e-06	68.8048	CpG	hypermethylated
chr6	68121584	7.34538e-10	3.10179e-06	63.3641	CpG	hypermethylated
chr1	275274101	7.51179e-10	3.15343e-06	48.0346	CpG	hypermethylated
chr7	20967497	7.98483e-10	3.33895e-06	68.8253	CpG	hypermethylated
chr9	55715747	8.0526e-10	3.36073e-06	68.4793	CpG	hypermethylated
chr23	37608112	8.22633e-10	3.42657e-06	57.8468	CpG	hypermethylated
chr3	118392349	8.42862e-10	3.49725e-06	71.0648	CpG	hypermethylated
chr2	219103502	8.5201e-10	3.52838e-06	49.2647	CpG	hypermethylated
chr3	68852910	9.16922e-10	3.77534e-06	53.4776	CpG	hypermethylated
chr1	4030639	9.31699e-10	3.82883e-06	67.3722	CpG	hypermethylated
chr10	10075144	9.57502e-10	3.90494e-06	61.7508	CpG	hypermethylated
chr2	93612959	9.61267e-10	3.91286e-06	62.9254	CpG	hypermethylated
chr1	152003155	9.92643e-10	4.03293e-06	72.3958	CpG	hypermethylated
chr10	42793607	9.98207e-10	4.04787e-06	52.637	CpG	hypermethylated
chr3	75583352	1.01509e-09	4.10084e-06	56.3992	CpG	hypermethylated
chr2	68362975	1.03814e-09	4.18606e-06	46.4492	CpG	hypermethylated
chr10	49935612	1.04848e-09	4.21193e-06	71.1538	CpG	hypermethylated
chr2	91306620	1.0668e-09	4.2775e-06	54.3024	CpG	hypermethylated
chr16	11549851	1.08081e-09	4.32561e-06	69.7321	CpG	hypermethylated
chr14	28644942	1.11191e-09	4.42858e-06	60.3178	CpG	hypermethylated
chr3	44525964	1.14509e-09	4.54049e-06	64.1907	CpG	hypermethylated
chr13	25535599	1.14913e-09	4.54813e-06	44.3469	CpG	hypermethylated
chr5	40055225	1.15348e-09	4.55693e-06	47.9887	CpG	hypermethylated
chr2	93669221	1.158e-09	4.56638e-06	47.3597	CpG	hypermethylated
chr3	158898382	1.20829e-09	4.72988e-06	72.1648	CpG	hypermethylated
chr6	24934814	1.22818e-09	4.79029e-06	51.2578	CpG	hypermethylated
chr25	15807488	1.27064e-09	4.92899e-06	51.2888	CpG	hypermethylated
chr1	267429623	1.28068e-09	4.95896e-06	52.5471	CpG	hypermethylated
chr2	141808348	1.28589e-09	4.9702e-06	59.4524	CpG	hypermethylated
chr1	266763342	1.29131e-09	4.97749e-06	67.1264	CpG	hypermethylated
chr10	41376467	1.32472e-09	5.09275e-06	54.4688	CpG	hypermethylated
chr6	31306614	1.35445e-09	5.17919e-06	71.4898	CpG	hypermethylated
chr1	275347870	1.40066e-09	5.30856e-06	53.4439	CpG	hypermethylated
chr10	62969105	1.40896e-09	5.33061e-06	51.8069	CpG	hypermethylated
chr4	26645745	1.44679e-09	5.42594e-06	69.558	CpG	hypermethylated
chr9	66087445	1.44674e-09	5.42594e-06	58.6528	CpG	hypermethylated
chr1	266270931	1.53731e-09	5.73528e-06	53.3145	CpG	hypermethylated
chr3	23522118	1.53528e-09	5.73528e-06	75.0633	CpG	hypermethylated
chr9	56039629	1.56829e-09	5.84068e-06	61.7405	CpG	hypermethylated
chr2	140425277	1.58977e-09	5.91042e-06	55.7331	CpG	hypermethylated
chr1	178435817	1.59702e-09	5.91688e-06	52.5496	CpG	hypermethylated
chr1	276301282	1.66704e-09	6.15505e-06	48.2177	CpG	hypermethylated
chr1	121938292	1.78805e-09	6.52475e-06	59.6976	CpG	hypermethylated
chr4	43330575	1.79399e-09	6.52475e-06	54.988	CpG	hypermethylated
chr17	11429530	1.79943e-09	6.52475e-06	60.6451	CpG	hypermethylated
chr6	19385604	1.8575e-09	6.6696e-06	60.3935	CpG	hypermethylated
chr4	40074159	1.87145e-09	6.69094e-06	56.5357	CpG	hypermethylated
chr19	29367154	1.88992e-09	6.73455e-06	52.4444	CpG	hypermethylated
chr2	158266521	1.92259e-09	6.8396e-06	60.7295	CpG	hypermethylated
chr4	36236482	1.94438e-09	6.89426e-06	71.5849	CpG	hypermethylated
chr9	84497650	1.9582e-09	6.9318e-06	48.3796	CpG	hypermethylated
chr9	86376849	1.96587e-09	6.94749e-06	71.4516	CpG	hypermethylated
chr1	94593517	2.02146e-09	7.13217e-06	66.4216	CpG	hypermethylated
chr1	89324487	2.19948e-09	7.70956e-06	44.5504	CpG	hypermethylated
chr3	44528306	2.25611e-09	7.89515e-06	65.8715	CpG	hypermethylated
chr12	67085189	2.26317e-09	7.90695e-06	59.3815	CpG	hypermethylated
chr18	35920050	2.32621e-09	8.11398e-06	66.32	CpG	hypermethylated
chr1	284991261	2.33071e-09	8.1165e-06	47.6152	CpG	hypermethylated
chr10	41471939	2.37828e-09	8.25537e-06	59.2014	CpG	hypermethylated
chr25	18713784	2.49496e-09	8.60467e-06	71.9896	CpG	hypermethylated
chr5	42858123	2.51035e-09	8.64386e-06	62.642	CpG	hypermethylated
chr1	152906545	2.55379e-09	8.7513e-06	53.6898	CpG	hypermethylated
chr16	9040989	2.67396e-09	9.077e-06	54.3035	CpG	hypermethylated
chr8	50354027	2.76303e-09	9.36361e-06	41.8655	CpG	hypermethylated
chr10	66443165	2.91726e-09	9.83964e-06	61.4454	CpG	hypermethylated
chr19	19593702	2.9698e-09	1.00011e-05	69.8142	CpG	hypermethylated
chr2	190310525	2.97458e-09	1.00015e-05	63.5938	CpG	hypermethylated
chr1	123052820	3.00119e-09	1.00595e-05	59.8602	CpG	hypermethylated
chr9	56177850	3.01183e-09	1.00794e-05	70.269	CpG	hypermethylated
chr2	179061177	3.06374e-09	1.02371e-05	71.6629	CpG	hypermethylated
chr11	43609520	3.09772e-09	1.03346e-05	60.1845	CpG	hypermethylated
chr3	160454885	3.16577e-09	1.04963e-05	65.345	CpG	hypermethylated
chr6	19600159	3.33441e-09	1.10214e-05	52.1516	CpG	hypermethylated
chr2	82352625	3.36643e-09	1.1093e-05	62.2811	CpG	hypermethylated
chr3	44525549	3.47949e-09	1.1448e-05	67.7285	CpG	hypermethylated
chr6	36461940	3.50311e-09	1.15061e-05	65.2289	CpG	hypermethylated
chr6	118353366	3.57578e-09	1.17109e-05	72.4919	CpG	hypermethylated
chr7	11186722	3.60803e-09	1.17985e-05	62.5676	CpG	hypermethylated
chr10	62138408	3.61437e-09	1.18013e-05	48.6355	CpG	hypermethylated
chr13	21336612	3.67736e-09	1.19887e-05	58.9773	CpG	hypermethylated
chr7	11628343	3.70068e-09	1.20282e-05	59.6078	CpG	hypermethylated
chr8	3465417	3.71149e-09	1.2045e-05	43.0898	CpG	hypermethylated
chr1	199971231	3.71795e-09	1.20478e-05	60.4703	CpG	hypermethylated
chr22	41363019	3.84121e-09	1.24097e-05	57.8817	CpG	hypermethylated
chr15	15785654	3.8866e-09	1.25186e-05	58.8363	CpG	hypermethylated
chr1	274392595	3.97042e-09	1.27123e-05	46.8591	CpG	hypermethylated
chr1	179122030	3.97647e-09	1.27127e-05	62.0418	CpG	hypermethylated
chr9	81519065	4.03665e-09	1.28667e-05	63.5494	CpG	hypermethylated
chr4	25916826	4.0731e-09	1.29636e-05	55.4977	CpG	hypermethylated
chr9	66800480	4.32363e-09	1.36751e-05	72.1048	CpG	hypermethylated
chr4	98519951	4.41758e-09	1.38951e-05	56.7845	CpG	hypermethylated
chr1	172973860	4.51481e-09	1.41181e-05	53.3142	CpG	hypermethylated
chr10	41593553	4.61526e-09	1.43903e-05	52.5202	CpG	hypermethylated
chr1	275276564	4.73748e-09	1.47499e-05	45.3872	CpG	hypermethylated
chr1	89034777	4.8497e-09	1.50556e-05	51.7374	CpG	hypermethylated
chr8	71785977	4.88424e-09	1.51409e-05	46.0597	CpG	hypermethylated
chr15	83252010	4.90912e-09	1.51961e-05	64.243	CpG	hypermethylated
chr8	61771962	4.94942e-09	1.52987e-05	65.1406	CpG	hypermethylated
chr2	211742379	4.98387e-09	1.53831e-05	52.0011	CpG	hypermethylated
chr9	63183359	5.22251e-09	1.60045e-05	63.3698	CpG	hypermethylated
chr2	178072607	5.28304e-09	1.61669e-05	73.433	CpG	hypermethylated
chr1	134645000	5.62455e-09	1.70659e-05	61.7593	CpG	hypermethylated
chr7	66437609	5.79819e-09	1.75431e-05	57.7889	CpG	hypermethylated
chr6	33724009	6.28287e-09	1.89561e-05	59.5569	CpG	hypermethylated
chr4	26731478	6.54222e-09	1.96832e-05	64.226	CpG	hypermethylated
chr1	267416077	6.72813e-09	2.0186e-05	46.0513	CpG	hypermethylated
chr10	61216891	6.75983e-09	2.02527e-05	54.2647	CpG	hypermethylated
chr19	28622232	6.85943e-09	2.04939e-05	46.1282	CpG	hypermethylated
chr13	23282428	7.08455e-09	2.1137e-05	69.2879	CpG	hypermethylated
chr2	42508951	7.47314e-09	2.21731e-05	69.4274	CpG	hypermethylated
chr4	100347050	7.53028e-09	2.23118e-05	63.9081	CpG	hypermethylated
chr19	5631277	7.61688e-09	2.25372e-05	68.3494	CpG	hypermethylated
chr2	231241825	7.86847e-09	2.32495e-05	63.4352	CpG	hypermethylated
chr12	38022133	8.04192e-09	2.37294e-05	55.9783	CpG	hypermethylated
chr6	31165629	8.49035e-09	2.49155e-05	65.1042	CpG	hypermethylated
chr20	6107375	8.59899e-09	2.51654e-05	51.5192	CpG	hypermethylated
chr10	48859612	8.69971e-09	2.53564e-05	65.4713	CpG	hypermethylated
chr12	26328028	8.75389e-09	2.54797e-05	55.0769	CpG	hypermethylated
chr8	92119428	8.8866e-09	2.5831e-05	55.4067	CpG	hypermethylated
chr1	151710217	8.94817e-09	2.59396e-05	58.7673	CpG	hypermethylated
chr9	63971574	9.0528e-09	2.6169e-05	46.8939	CpG	hypermethylated
chr10	61494266	9.47229e-09	2.71653e-05	50.743	CpG	hypermethylated
chr10	26587946	9.48784e-09	2.71736e-05	67.893	CpG	hypermethylated
chr3	25791009	1.06636e-08	3.02984e-05	56.5734	CpG	hypermethylated
chr19	36028214	1.0748e-08	3.04574e-05	47.7695	CpG	hypermethylated
chr13	86780085	1.0784e-08	3.0519e-05	50.9561	CpG	hypermethylated
chr23	11296249	1.1039e-08	3.11761e-05	58.0729	CpG	hypermethylated
chr2	191811908	1.10644e-08	3.11891e-05	57.4775	CpG	hypermethylated
chr15	78122207	1.11632e-08	3.13852e-05	50.873	CpG	hypermethylated
chr3	76944103	1.1218e-08	3.1498e-05	51.4642	CpG	hypermethylated
chr9	54408407	1.13659e-08	3.18717e-05	46.4521	CpG	hypermethylated
chr21	18267467	1.18923e-08	3.32173e-05	50.841	CpG	hypermethylated
chr7	101429121	1.19269e-08	3.32706e-05	50.5828	CpG	hypermethylated
chr1	123857275	1.20165e-08	3.33905e-05	43.5373	CpG	hypermethylated
chr1	266628796	1.19924e-08	3.33905e-05	50.9349	CpG	hypermethylated
chr1	214780330	1.22149e-08	3.38979e-05	64.9658	CpG	hypermethylated
chr16	11100309	1.2496e-08	3.4633e-05	68.8463	CpG	hypermethylated
chr2	214524559	1.28405e-08	3.54962e-05	49.1228	CpG	hypermethylated
chr17	49704850	1.28709e-08	3.55343e-05	63.0319	CpG	hypermethylated
chr4	72176444	1.32184e-08	3.64e-05	52.8167	CpG	hypermethylated
chr16	9007251	1.34054e-08	3.68677e-05	50.6127	CpG	hypermethylated
chr15	78116318	1.37279e-08	3.7658e-05	47.875	CpG	hypermethylated
chr1	75407838	1.37487e-08	3.76669e-05	48.598	CpG	hypermethylated
chr26	12578926	1.47408e-08	4.00778e-05	60.4839	CpG	hypermethylated
chr6	44359834	1.50313e-08	4.0713e-05	61.6175	CpG	hypermethylated
chr1	294795962	1.54843e-08	4.17291e-05	54.4887	CpG	hypermethylated
chr8	50366503	1.54679e-08	4.17291e-05	42.7608	CpG	hypermethylated
chr5	49947513	1.56405e-08	4.20446e-05	73.1506	CpG	hypermethylated
chr17	25454716	1.62462e-08	4.35634e-05	52.5613	CpG	hypermethylated
chr9	68539513	1.64571e-08	4.40738e-05	62.4589	CpG	hypermethylated
chr1	121869759	1.65421e-08	4.42463e-05	68.1052	CpG	hypermethylated
chr10	42013770	1.68019e-08	4.48854e-05	58.4703	CpG	hypermethylated
chr1	171438133	1.71089e-08	4.56485e-05	63.8613	CpG	hypermethylated
chr2	84634839	1.74855e-08	4.65375e-05	69.9424	CpG	hypermethylated
chr1	266883010	1.86022e-08	4.87834e-05	55.3634	CpG	hypermethylated
chr1	275883494	1.85957e-08	4.87834e-05	46.5385	CpG	hypermethylated
chr5	110399960	1.8747e-08	4.91032e-05	45.1087	CpG	hypermethylated
chr7	102812344	1.89809e-08	4.96551e-05	59.3178	CpG	hypermethylated
chr9	54201322	1.90453e-08	4.97629e-05	46.3601	CpG	hypermethylated
chr8	71524602	1.94575e-08	5.07165e-05	58.0591	CpG	hypermethylated
chr7	64893644	2.05281e-08	5.31838e-05	49.7255	CpG	hypermethylated
chr19	28959300	2.05042e-08	5.31838e-05	58.3506	CpG	hypermethylated
chr5	60793889	2.06493e-08	5.34332e-05	59.5335	CpG	hypermethylated
chr15	65925851	2.07828e-08	5.37138e-05	65.1765	CpG	hypermethylated
chr3	80238650	2.09005e-08	5.39532e-05	59.4199	CpG	hypermethylated
chr3	26980271	2.17384e-08	5.59144e-05	71.6654	CpG	hypermethylated
chr3	162861602	2.24217e-08	5.75338e-05	45.1218	CpG	hypermethylated
chr2	160868030	2.32712e-08	5.94292e-05	48.8782	CpG	hypermethylated
chr1	22127790	2.3351e-08	5.94915e-05	56.8452	CpG	hypermethylated
chr14	21754551	2.37825e-08	6.05189e-05	48.9262	CpG	hypermethylated
chr2	21194970	2.42316e-08	6.15085e-05	71.359	CpG	hypermethylated
chr9	57091127	2.47698e-08	6.25858e-05	61.5187	CpG	hypermethylated
chr3	22851203	2.50012e-08	6.29616e-05	57.8677	CpG	hypermethylated
chr7	21245803	2.50066e-08	6.29616e-05	72.1528	CpG	hypermethylated
chr3	164839485	2.51023e-08	6.31284e-05	58.1622	CpG	hypermethylated
chr3	72544368	2.53381e-08	6.36468e-05	58.7302	CpG	hypermethylated
chr4	56269570	2.56462e-08	6.42703e-05	50.0924	CpG	hypermethylated
chr4	63234337	2.6635e-08	6.65151e-05	42.6129	CpG	hypermethylated
chr2	93616662	2.72993e-08	6.79368e-05	45.5238	CpG	hypermethylated
chr1	214796042	2.81978e-08	6.98488e-05	61.526	CpG	hypermethylated
chr2	161796738	2.8494e-08	7.0501e-05	50.9777	CpG	hypermethylated
chr3	79441776	2.86136e-08	7.07153e-05	56.7848	CpG	hypermethylated
chr3	79557987	2.92906e-08	7.22297e-05	69.8433	CpG	hypermethylated
chr19	29327561	2.93143e-08	7.22297e-05	46.3634	CpG	hypermethylated
chr26	47132309	2.99943e-08	7.37875e-05	54.4314	CpG	hypermethylated
chr6	112245506	3.04129e-08	7.46463e-05	65.8531	CpG	hypermethylated
chr4	64934915	3.0705e-08	7.5191e-05	49.4186	CpG	hypermethylated
chr4	17545125	3.0823e-08	7.52558e-05	64.3842	CpG	hypermethylated
chr19	27428868	3.10452e-08	7.56065e-05	59.1702	CpG	hypermethylated
chr7	66441716	3.17252e-08	7.68992e-05	42.898	CpG	hypermethylated
chr6	118361636	3.19888e-08	7.74506e-05	58.2201	CpG	hypermethylated
chr24	29793170	3.20922e-08	7.76134e-05	57.332	CpG	hypermethylated
chr3	181614855	3.25692e-08	7.83255e-05	70.7034	CpG	hypermethylated
chr1	271909425	3.30955e-08	7.93245e-05	48.429	CpG	hypermethylated
chr9	56044820	3.37014e-08	8.05965e-05	54.6036	CpG	hypermethylated
chr10	91017114	3.44112e-08	8.20198e-05	71.8836	CpG	hypermethylated
chr1	266735996	3.54096e-08	8.40261e-05	48.9428	CpG	hypermethylated
chr5	42858276	3.59971e-08	8.53257e-05	56.25	CpG	hypermethylated
chr17	16271630	3.65558e-08	8.62687e-05	69.6071	CpG	hypermethylated
chr24	16340376	3.66792e-08	8.64648e-05	54.3963	CpG	hypermethylated
chr3	75798932	3.73595e-08	8.77576e-05	70.2381	CpG	hypermethylated
chr3	85590795	3.76472e-08	8.82618e-05	67.3835	CpG	hypermethylated
chr3	160544493	3.79363e-08	8.88425e-05	43.0585	CpG	hypermethylated
chr17	25536120	3.8587e-08	9.01695e-05	35.6503	CpG	hypermethylated
chr10	89853659	3.92694e-08	9.14652e-05	43.9171	CpG	hypermethylated
chr9	57113961	3.94326e-08	9.17457e-05	65.1332	CpG	hypermethylated
chr1	190733306	4.09686e-08	9.48052e-05	65.019	CpG	hypermethylated
chr1	153872677	4.14663e-08	9.58536e-05	59.7857	CpG	hypermethylated
chr3	89761980	4.19821e-08	9.68372e-05	47.6626	CpG	hypermethylated
chr3	158979182	4.2034e-08	9.68529e-05	67.4348	CpG	hypermethylated
chr19	31967544	4.23379e-08	9.7344e-05	68.4211	CpG	hypermethylated
chr10	15587224	4.31325e-08	9.89587e-05	73.9853	CpG	hypermethylated
chr1	144926517	4.35579e-08	9.9828e-05	68.4211	CpG	hypermethylated
chr1	135829413	4.47975e-08	0.000102361	63.592	CpG	hypermethylated
chr3	167065591	4.62482e-08	0.000105431	61.9118	CpG	hypermethylated
chr6	47051169	4.77497e-08	0.000108623	52.4116	CpG	hypermethylated
chr6	44633237	4.83322e-08	0.000109715	65.1609	CpG	hypermethylated
chr10	66304163	4.94523e-08	0.000111902	61.068	CpG	hypermethylated
chr9	27099751	5.07253e-08	0.000114541	73.4649	CpG	hypermethylated
chr10	10727435	5.08862e-08	0.000114784	54.8421	CpG	hypermethylated
chr1	266626265	5.13432e-08	0.000115693	45.4026	CpG	hypermethylated
chr10	41418340	5.14574e-08	0.000115829	43.9792	CpG	hypermethylated
chr13	18457393	5.24172e-08	0.000117619	69.6957	CpG	hypermethylated
chr19	28765736	5.26996e-08	0.000117997	48.3148	CpG	hypermethylated
chr12	67084849	5.29424e-08	0.000118302	61.6744	CpG	hypermethylated
chr13	25949056	5.41761e-08	0.000120682	46.234	CpG	hypermethylated
chr8	8373240	5.53944e-08	0.000123013	62.2813	CpG	hypermethylated
chr6	32756756	5.84782e-08	0.000129325	74.1147	CpG	hypermethylated
chr7	66456074	6.02897e-08	0.00013292	47.6923	CpG	hypermethylated
chr3	89620866	6.22505e-08	0.000136681	50.2115	CpG	hypermethylated
chr2	6033477	6.27845e-08	0.000137501	60.1693	CpG	hypermethylated
chr26	12248523	6.2816e-08	0.000137501	59.4408	CpG	hypermethylated
chr10	9608811	6.38933e-08	0.000139574	48.7847	CpG	hypermethylated
chr1	189503730	6.40195e-08	0.000139708	60.1142	CpG	hypermethylated
chr3	23531722	6.51415e-08	0.00014158	60.3361	CpG	hypermethylated
chr1	189043054	6.53013e-08	0.000141784	43.1193	CpG	hypermethylated
chr2	103203574	6.59467e-08	0.00014304	56.6919	CpG	hypermethylated
chr1	166100038	6.78441e-08	0.000146711	60.541	CpG	hypermethylated
chr7	93037530	6.82074e-08	0.000147348	57.8257	CpG	hypermethylated
chr12	26457891	6.85339e-08	0.000147904	45.0641	CpG	hypermethylated
chr1	262065215	6.9924e-08	0.000150299	56.0704	CpG	hypermethylated
chr19	29537429	7.19808e-08	0.000154227	63.6356	CpG	hypermethylated
chr1	284991247	7.21256e-08	0.000154259	47.3268	CpG	hypermethylated
chr1	177846326	7.27364e-08	0.000154947	64.2342	CpG	hypermethylated
chr3	74078233	7.35518e-08	0.000156219	46.8582	CpG	hypermethylated
chr6	25416890	7.37334e-08	0.00015645	50.8939	CpG	hypermethylated
chr26	47387859	7.57353e-08	0.00016038	64.7823	CpG	hypermethylated
chr6	43948205	7.58552e-08	0.000160475	59.6796	CpG	hypermethylated
chr10	41592719	7.73204e-08	0.000163414	58.0713	CpG	hypermethylated
chr4	13400495	8.3153e-08	0.000174708	46.1015	CpG	hypermethylated
chr10	62895234	8.33504e-08	0.000174952	56.1993	CpG	hypermethylated
chr8	59511110	8.38301e-08	0.000175615	54.6473	CpG	hypermethylated
chr6	23299950	8.48263e-08	0.000177528	48.4996	CpG	hypermethylated
chr2	93592637	8.51338e-08	0.000177825	49.6627	CpG	hypermethylated
chr5	110402603	8.52312e-08	0.000177855	46.2681	CpG	hypermethylated
chr4	13430572	8.54032e-08	0.000178041	56.1686	CpG	hypermethylated
chr1	275857411	8.74265e-08	0.000181553	41.329	CpG	hypermethylated
chr1	151666069	8.85196e-08	0.000183291	67.4475	CpG	hypermethylated
chr8	92976546	9.02284e-08	0.000186649	57.9299	CpG	hypermethylated
chr3	120541743	9.06203e-08	0.000187279	60.7517	CpG	hypermethylated
chr3	24553429	9.13624e-08	0.000188631	68.9372	CpG	hypermethylated
chr10	65424859	9.16587e-08	0.000189061	65.1186	CpG	hypermethylated
chr23	12457114	9.2263e-08	0.000190124	50.8217	CpG	hypermethylated
chr10	25501084	9.3516e-08	0.000192521	62.6143	CpG	hypermethylated
chr8	95207194	9.42895e-08	0.000193928	57.906	CpG	hypermethylated
chr1	248571725	9.45954e-08	0.000194371	48.2759	CpG	hypermethylated
chr8	50621719	9.52703e-08	0.00019506	42.3098	CpG	hypermethylated
chr10	57262730	9.52945e-08	0.00019506	61.6511	CpG	hypermethylated
chr6	31028366	9.69903e-08	0.000198342	46.7347	CpG	hypermethylated
chr1	283620790	9.74936e-08	0.000199181	55.8426	CpG	hypermethylated
chr3	205897469	1.00267e-07	0.00020407	58.9963	CpG	hypermethylated
chr5	99548456	1.01445e-07	0.000206076	56.4363	CpG	hypermethylated
chr1	285974952	1.02036e-07	0.000207081	71.0631	CpG	hypermethylated
chr17	48410168	1.05722e-07	0.000213351	69.3275	CpG	hypermethylated
chr17	56263840	1.06402e-07	0.00021432	58.7829	CpG	hypermethylated
chr3	118531843	1.0891e-07	0.000219165	55.9914	CpG	hypermethylated
chr17	12396758	1.09595e-07	0.000220132	64.6359	CpG	hypermethylated
chr4	103995585	1.1021e-07	0.000220952	56	CpG	hypermethylated
chr1	280006267	1.10668e-07	0.000221457	60.6922	CpG	hypermethylated
chr2	83481053	1.10629e-07	0.000221457	49.5536	CpG	hypermethylated
chr3	160547509	1.11538e-07	0.000222781	49.0906	CpG	hypermethylated
chr2	78856545	1.11697e-07	0.000222892	42.8384	CpG	hypermethylated
chr8	61216250	1.11938e-07	0.000223165	62.5741	CpG	hypermethylated
chr2	68083109	1.12744e-07	0.000224564	56.5765	CpG	hypermethylated
chr10	90493116	1.13304e-07	0.000225392	63.4539	CpG	hypermethylated
chr4	70349257	1.15716e-07	0.000229224	66.1069	CpG	hypermethylated
chr1	220226291	1.18958e-07	0.000234203	70.7632	CpG	hypermethylated
chr1	162291165	1.19737e-07	0.000235217	56.5826	CpG	hypermethylated
chr4	101961919	1.19893e-07	0.000235306	65.5088	CpG	hypermethylated
chr1	160379929	1.20422e-07	0.000235698	62.9488	CpG	hypermethylated
chr16	7199279	1.20587e-07	0.000235806	61.5385	CpG	hypermethylated
chr19	35198209	1.20956e-07	0.000236313	55.5064	CpG	hypermethylated
chr13	28805940	1.21549e-07	0.000236824	51.6634	CpG	hypermethylated
chr6	43596212	1.23279e-07	0.000239542	62.055	CpG	hypermethylated
chr3	75993794	1.25357e-07	0.000243138	73.4377	CpG	hypermethylated
chr7	66412628	1.28511e-07	0.000247912	50.3331	CpG	hypermethylated
chr9	54201319	1.28495e-07	0.000247912	45.7408	CpG	hypermethylated
chr10	70368270	1.28144e-07	0.000247912	62.1982	CpG	hypermethylated
chr10	92926489	1.32322e-07	0.000254348	47.5908	CpG	hypermethylated
chr3	69332930	1.33431e-07	0.000255793	49.0078	CpG	hypermethylated
chr3	84911210	1.34915e-07	0.000258342	71.4728	CpG	hypermethylated
chr2	67099719	1.36091e-07	0.000260194	47.3404	CpG	hypermethylated
chr3	89761997	1.37018e-07	0.000261733	46.4904	CpG	hypermethylated
chr1	178594567	1.38118e-07	0.000263365	61.0577	CpG	hypermethylated
chr15	74148164	1.38095e-07	0.000263365	39.5844	CpG	hypermethylated
chr1	165914249	1.4455e-07	0.000274455	69.7222	CpG	hypermethylated
chr7	41407607	1.44702e-07	0.000274455	47.6645	CpG	hypermethylated
chr10	89848673	1.44632e-07	0.000274455	43.2276	CpG	hypermethylated
chr23	12392483	1.46707e-07	0.000277768	60.0239	CpG	hypermethylated
chr6	22816011	1.50225e-07	0.000283693	63.3595	CpG	hypermethylated
chr3	22721219	1.5242e-07	0.000287513	62.6726	CpG	hypermethylated
chr14	16135631	1.53566e-07	0.000289223	48.2069	CpG	hypermethylated
chr1	267614128	1.60129e-07	0.000300529	54.477	CpG	hypermethylated
chr17	55366949	1.60082e-07	0.000300529	70.4979	CpG	hypermethylated
chr10	40095392	1.62524e-07	0.000304756	55.3428	CpG	hypermethylated
chr10	92624637	1.62915e-07	0.000305223	46.3934	CpG	hypermethylated
chr1	172551150	1.67387e-07	0.000312508	47.3835	CpG	hypermethylated
chr8	3470989	1.68251e-07	0.000313576	56.4073	CpG	hypermethylated
chr4	62907676	1.70287e-07	0.000316545	53.7451	CpG	hypermethylated
chr3	89846920	1.73118e-07	0.000320974	44.205	CpG	hypermethylated
chr3	209481705	1.74929e-07	0.000324052	52.7707	CpG	hypermethylated
chr6	31167623	1.80124e-07	0.000332813	58.4282	CpG	hypermethylated
chr6	117005888	1.80053e-07	0.000332813	51.5959	CpG	hypermethylated
chr9	103996133	1.8089e-07	0.000333654	54.4545	CpG	hypermethylated
chr1	283252317	1.81634e-07	0.000334738	49.2436	CpG	hypermethylated
chr6	44980256	1.81916e-07	0.000334971	55.6108	CpG	hypermethylated
chr2	90821263	1.8328e-07	0.000337192	64.9438	CpG	hypermethylated
chr7	64877527	1.84358e-07	0.000338884	43.5152	CpG	hypermethylated
chr9	78694018	1.84767e-07	0.000339345	41.5926	CpG	hypermethylated
chr2	67182606	1.86171e-07	0.00034134	61.1619	CpG	hypermethylated
chr17	23302041	1.88978e-07	0.000345896	49.4565	CpG	hypermethylated
chr4	60585369	1.90757e-07	0.000348556	61.9269	CpG	hypermethylated
chr1	259244358	1.91154e-07	0.000348985	53.0386	CpG	hypermethylated
chr17	35159245	1.92161e-07	0.000350524	52.9786	CpG	hypermethylated
chr3	75719021	1.99922e-07	0.000362831	67.1485	CpG	hypermethylated
chr10	41422959	2.03603e-07	0.000368576	52.6453	CpG	hypermethylated
chr1	122786515	2.04712e-07	0.00036996	49.1539	CpG	hypermethylated
chr21	16371730	2.14485e-07	0.000385348	66.9388	CpG	hypermethylated
chr17	26360301	2.14798e-07	0.000385589	63.5714	CpG	hypermethylated
chr3	198283709	2.15121e-07	0.000385845	66.5584	CpG	hypermethylated
chr3	160537938	2.16846e-07	0.00038829	51.5774	CpG	hypermethylated
chr10	10717534	2.16779e-07	0.00038829	41.8162	CpG	hypermethylated
chr10	12115471	2.20029e-07	0.000393333	66.2308	CpG	hypermethylated
chr7	11615403	2.20483e-07	0.000393816	65.5754	CpG	hypermethylated
chr1	232397549	2.21474e-07	0.000394927	62.1494	CpG	hypermethylated
chr5	108917662	2.25821e-07	0.000402345	75.2891	CpG	hypermethylated
chr16	16750459	2.31012e-07	0.000410572	59.6667	CpG	hypermethylated
chr1	134026502	2.34829e-07	0.000416319	64.7095	CpG	hypermethylated
chr9	99665870	2.39524e-07	0.000423943	43.0769	CpG	hypermethylated
chr5	35811509	2.41838e-07	0.000427685	56.0879	CpG	hypermethylated
chr1	30862250	2.45513e-07	0.000433113	65.0264	CpG	hypermethylated
chr4	87682209	2.46423e-07	0.000434361	51.9096	CpG	hypermethylated
chr9	25340614	2.47696e-07	0.000436248	54.4579	CpG	hypermethylated
chr16	13102702	2.48513e-07	0.000437327	64.7172	CpG	hypermethylated
chr4	111080604	2.58955e-07	0.00045347	70.25	CpG	hypermethylated
chr2	76055992	2.61129e-07	0.000456533	52.7778	CpG	hypermethylated
chr4	98522687	2.63744e-07	0.000460353	63.0466	CpG	hypermethylated
chr9	33505882	2.66589e-07	0.000464563	69.6774	CpG	hypermethylated
chr2	153133686	2.67909e-07	0.000466485	71.1163	CpG	hypermethylated
chr10	13851233	2.72031e-07	0.000473129	60.9539	CpG	hypermethylated
chr1	172215129	2.72503e-07	0.000473226	46.654	CpG	hypermethylated
chr13	23274621	2.74693e-07	0.00047598	68.791	CpG	hypermethylated
chr6	43756522	2.75667e-07	0.000477282	60.8314	CpG	hypermethylated
chr4	43304577	2.88237e-07	0.000497438	38.9423	CpG	hypermethylated
chr6	2381909	2.88588e-07	0.000497643	44.778	CpG	hypermethylated
chr4	26685143	2.93306e-07	0.000505373	61.8085	CpG	hypermethylated
chr26	10725977	2.95378e-07	0.000508535	52.7342	CpG	hypermethylated
chr9	57118051	2.96593e-07	0.000509808	48.7688	CpG	hypermethylated
chr10	10566530	2.96492e-07	0.000509808	48.0246	CpG	hypermethylated
chr2	93496261	3.06e-07	0.000524716	65.9606	CpG	hypermethylated
chr1	271981076	3.098e-07	0.00052954	57.2716	CpG	hypermethylated
chr4	55936031	3.16252e-07	0.000538424	49.4743	CpG	hypermethylated
chr2	206828600	3.1857e-07	0.00054151	47.7941	CpG	hypermethylated
chr10	42035914	3.18538e-07	0.00054151	49.1421	CpG	hypermethylated
chr3	25748629	3.19476e-07	0.000542493	54.6179	CpG	hypermethylated
chr4	40047730	3.24783e-07	0.000550327	54.9679	CpG	hypermethylated
chr14	16204014	3.28371e-07	0.00055509	54.968	CpG	hypermethylated
chr5	28824432	3.33082e-07	0.000562169	58.2621	CpG	hypermethylated
chr2	179305661	3.38046e-07	0.000568977	69.8824	CpG	hypermethylated
chr7	93545029	3.38177e-07	0.000568977	60.9546	CpG	hypermethylated
chr6	43498269	3.40334e-07	0.000571709	68.7021	CpG	hypermethylated
chr9	45663403	3.44761e-07	0.000577788	66.3317	CpG	hypermethylated
chr2	191453830	3.50904e-07	0.000586698	67.3236	CpG	hypermethylated
chr19	34124346	3.54846e-07	0.000592376	57.7201	CpG	hypermethylated
chr2	231241820	3.58241e-07	0.000597579	59.5254	CpG	hypermethylated
chr3	162863378	3.5916e-07	0.000598647	54.026	CpG	hypermethylated
chr5	28128163	3.63422e-07	0.00060528	54.9347	CpG	hypermethylated
chr10	41669119	3.66938e-07	0.000609716	44.1681	CpG	hypermethylated
chr24	22588478	3.71597e-07	0.000616502	58.0707	CpG	hypermethylated
chr1	268376479	3.7235e-07	0.000617274	56.0129	CpG	hypermethylated
chr1	232309064	3.73463e-07	0.000618642	66.9386	CpG	hypermethylated
chr26	12595226	3.77087e-07	0.000623682	53.6685	CpG	hypermethylated
chr4	100498542	3.82475e-07	0.000631132	53.6557	CpG	hypermethylated
chr9	99626273	3.90407e-07	0.000642246	62.7749	CpG	hypermethylated
chr1	256010295	3.90727e-07	0.00064228	40.4586	CpG	hypermethylated
chr1	271644489	3.91811e-07	0.000643567	55.4839	CpG	hypermethylated
chr1	256019082	3.9587e-07	0.00064924	45.9623	CpG	hypermethylated
chr13	25544671	3.95828e-07	0.00064924	39.3329	CpG	hypermethylated
chr4	13430564	3.98939e-07	0.000653276	53.3647	CpG	hypermethylated
chr4	58412142	4.00118e-07	0.000654468	49.6154	CpG	hypermethylated
chr2	212667991	4.11345e-07	0.000671321	51.7157	CpG	hypermethylated
chr21	4479234	4.13045e-07	0.000673291	61.5589	CpG	hypermethylated
chr1	120665999	4.16031e-07	0.000677165	60.2676	CpG	hypermethylated
chr9	92338550	4.16342e-07	0.000677165	61.5322	CpG	hypermethylated
chr9	78694651	4.1891e-07	0.000680781	40.2146	CpG	hypermethylated
chr1	291097821	4.22464e-07	0.000685001	45.7917	CpG	hypermethylated
chr3	156150404	4.24554e-07	0.00068787	55.0708	CpG	hypermethylated
chr9	59102977	4.30055e-07	0.000695731	49.2568	CpG	hypermethylated
chr16	67884299	4.36355e-07	0.00070433	57.375	CpG	hypermethylated
chr10	18501665	4.41769e-07	0.000712533	50.7843	CpG	hypermethylated
chr10	90373991	4.50624e-07	0.000724635	44.7626	CpG	hypermethylated
chr8	51827470	4.51309e-07	0.000725193	62.0903	CpG	hypermethylated
chr3	25711992	4.55233e-07	0.000730951	63.9305	CpG	hypermethylated
chr17	55931988	4.59485e-07	0.000737227	62.5813	CpG	hypermethylated
chr6	25414310	4.63224e-07	0.000742671	54.285	CpG	hypermethylated
chr13	20037950	4.65697e-07	0.000746077	49.8706	CpG	hypermethylated
chr3	17799022	4.66199e-07	0.000746324	65.4346	CpG	hypermethylated
chr13	55853068	4.70076e-07	0.00075197	47.0588	CpG	hypermethylated
chr1	267439933	4.76077e-07	0.000759869	58.08	CpG	hypermethylated
chr12	21493393	4.80781e-07	0.000765669	60.0245	CpG	hypermethylated
chr3	145786051	4.82738e-07	0.000767645	52.0706	CpG	hypermethylated
chr1	267411124	4.89653e-07	0.000778065	58.3816	CpG	hypermethylated
chr4	23712626	4.9938e-07	0.000791762	60.8612	CpG	hypermethylated
chr4	98531624	5.02877e-07	0.000795542	48.7401	CpG	hypermethylated
chr4	100301497	5.16352e-07	0.000814457	63.7547	CpG	hypermethylated
chr12	23955968	5.23868e-07	0.000824493	61.7723	CpG	hypermethylated
chr21	6871880	5.28479e-07	0.000830532	66.4342	CpG	hypermethylated
chr12	7087252	5.30114e-07	0.000831883	55.0481	CpG	hypermethylated
chr10	41899685	5.32465e-07	0.000834961	49.7513	CpG	hypermethylated
chr26	11669887	5.37549e-07	0.000842318	57.8798	CpG	hypermethylated
chr10	10578267	5.42013e-07	0.000847456	47.2839	CpG	hypermethylated
chr19	36104651	5.473e-07	0.000854475	46.2349	CpG	hypermethylated
chr6	26489103	5.49428e-07	0.000856281	69.1076	CpG	hypermethylated
chr9	5556369	5.49654e-07	0.000856281	60.0679	CpG	hypermethylated
chr17	14056071	5.56847e-07	0.000864348	67.884	CpG	hypermethylated
chr1	282376958	5.59873e-07	0.000868417	65.3625	CpG	hypermethylated
chr1	133428667	5.62825e-07	0.000871735	46.2569	CpG	hypermethylated
chr9	79744164	5.64839e-07	0.000874224	65.1961	CpG	hypermethylated
chr6	78336617	5.68166e-07	0.000877545	68.756	CpG	hypermethylated
chr10	73749911	5.71731e-07	0.000882344	53.6538	CpG	hypermethylated
chr1	22214390	5.7444e-07	0.000884616	62.7266	CpG	hypermethylated
chr1	266756735	5.75163e-07	0.000885094	46.0332	CpG	hypermethylated
chr6	47539676	5.78939e-07	0.000889648	42.958	CpG	hypermethylated
chr10	64240750	5.78952e-07	0.000889648	69.6429	CpG	hypermethylated
chr8	59913891	5.79675e-07	0.000890122	47.7029	CpG	hypermethylated
chr12	26494552	5.8885e-07	0.000902917	43.6782	CpG	hypermethylated
chr10	42788587	5.91771e-07	0.000906102	45.4233	CpG	hypermethylated
chr14	21610100	5.9165e-07	0.000906102	61.0256	CpG	hypermethylated
chr2	83531373	6.01454e-07	0.000920271	42.0588	CpG	hypermethylated
chr4	100301560	6.07898e-07	0.000927484	66.5476	CpG	hypermethylated
chr16	13466280	6.09399e-07	0.000928479	73.7286	CpG	hypermethylated
chr3	22723729	6.1039e-07	0.000929303	57.1096	CpG	hypermethylated
chr3	75988193	6.14648e-07	0.000935123	41.3077	CpG	hypermethylated
chr10	89441906	6.26663e-07	0.000952051	47.989	CpG	hypermethylated
chr9	57366824	6.28476e-07	0.000954131	71.0773	CpG	hypermethylated
chr3	165936343	6.42101e-07	0.000972354	61.8294	CpG	hypermethylated
chr6	31078858	6.41747e-07	0.000972354	44.5123	CpG	hypermethylated
chr23	57733304	6.42293e-07	0.000972354	50.3719	CpG	hypermethylated
chr3	164125714	6.46854e-07	0.000978569	71.6819	CpG	hypermethylated
chr26	2216897	6.48758e-07	0.000980758	46.0661	CpG	hypermethylated
chr16	75534611	6.51668e-07	0.000984462	55.4464	CpG	hypermethylated
chr2	22174327	6.61197e-07	0.000997453	69.2225	CpG	hypermethylated
chr19	38209020	6.65553e-07	0.00100331	45.1605	CpG	hypermethylated
chr20	42064400	6.66485e-07	0.00100331	58.9831	CpG	hypermethylated
chr24	22588425	6.66356e-07	0.00100331	72.7773	CpG	hypermethylated
chr4	61190947	6.81377e-07	0.00102214	50.0932	CpG	hypermethylated
chr2	142097570	6.82242e-07	0.00102273	46.0189	CpG	hypermethylated
chr3	31555982	6.85871e-07	0.00102745	63.7831	CpG	hypermethylated
chr2	188460910	6.92887e-07	0.00103579	43.1883	CpG	hypermethylated
chr3	162744213	6.94275e-07	0.00103714	59.7312	CpG	hypermethylated
chr4	60017021	6.95986e-07	0.00103753	58.1439	CpG	hypermethylated
chr12	69638369	6.99674e-07	0.00104086	67.7624	CpG	hypermethylated
chr4	70338674	7.14389e-07	0.00106147	58.807	CpG	hypermethylated
chr1	233318181	7.16328e-07	0.00106269	48.1361	CpG	hypermethylated
chr6	79193442	7.26221e-07	0.00107662	60	CpG	hypermethylated
chr1	273507714	7.36245e-07	0.00108922	59.828	CpG	hypermethylated
chr3	27026842	7.35984e-07	0.00108922	66.2577	CpG	hypermethylated
chr1	275257571	7.40585e-07	0.00109489	39.4905	CpG	hypermethylated
chr2	193880430	7.46353e-07	0.00110189	46.7168	CpG	hypermethylated
chr3	71444667	7.64313e-07	0.00112686	61.2605	CpG	hypermethylated
chr14	21669402	7.70545e-07	0.00113527	53.204	CpG	hypermethylated
chr1	134627782	7.71804e-07	0.00113556	68.7071	CpG	hypermethylated
chr3	197308687	7.76467e-07	0.00114164	55.7676	CpG	hypermethylated
chr19	739088	7.79709e-07	0.00114554	44.6665	CpG	hypermethylated
chr13	23705960	7.97303e-07	0.00116668	56.1429	CpG	hypermethylated
chr19	6382499	7.97291e-07	0.00116668	65.9995	CpG	hypermethylated
chr1	266513483	8.04792e-07	0.00117603	54.8485	CpG	hypermethylated
[truncated: 982 more rows]

## Sheet: F4_DMCs
Chromosome	Position_Oar_rambouillet_v1.0	p-value	q-value	Methylation_difference	Cytosine_context	Methylation_status
chr1	158297577	1.13233e-17	2.12456e-13	-93.2642	CpG	hypomethylated
chr1	156294233	1.23442e-17	2.31519e-13	-87.8741	CpG	hypomethylated
chr1	156570647	1.24677e-17	2.35412e-13	-87.1591	CpG	hypomethylated
chr1	156619130	1.3022e-17	2.42901e-13	-94.5507	CpG	hypomethylated
chr1	121470009	1.35057e-17	2.48124e-13	-76.627	CpG	hypomethylated
chr1	157876295	2.28706e-17	3.55759e-13	-79.8214	CpG	hypomethylated
chr4	73094263	3.41549e-17	4.41713e-13	-88.1674	CpG	hypomethylated
chr4	29170812	3.51844e-17	4.86321e-13	-74.2308	CpG	hypomethylated
chr4	64517162	3.56282e-17	4.93914e-13	-87.2215	CpG	hypomethylated
chr4	64517174	4.95159e-17	6.98215e-13	-86.721	CpG	hypomethylated
chr4	64517571	6.46139e-17	9.92142e-13	-84.3189	CpG	hypomethylated
chr7	96051866	8.309e-17	1.54906e-12	-82.7083	CpG	hypomethylated
chr4	69748364	8.75682e-17	1.67631e-12	-76.1905	CpG	hypomethylated
chr4	109995268	9.74856e-17	1.82435e-12	-68.2774	CpG	hypomethylated
chr7	22594910	1.23947e-16	2.33253e-12	-81.2482	CpG	hypomethylated
chr16	17243314	1.29215e-16	2.36047e-12	-77.2014	CpG	hypomethylated
chr16	18675769	1.41389e-16	2.75514e-12	-75.3148	CpG	hypomethylated
chr20	46500948	1.93179e-16	3.32136e-12	-70.625	CpG	hypomethylated
chr1	151498903	2.22045e-16	5.12141e-12	-84.0643	CpG	hypomethylated
chr1	159748499	2.22045e-16	5.12141e-12	-67.0489	CpG	hypomethylated
chr16	67209491	2.22045e-16	5.12141e-12	-78.6643	CpG	hypomethylated
chr4	89359822	6.66134e-16	1.4373e-11	-82.2381	CpG	hypomethylated
chr23	61600368	6.66134e-16	1.4373e-11	-79.2722	CpG	hypomethylated
chr17	34013573	1.11022e-15	2.25031e-11	-80.9136	CpG	hypomethylated
chr24	39411530	1.11022e-15	2.25031e-11	-79.4567	CpG	hypomethylated
chr4	83514837	1.55431e-15	3.01346e-11	-80.9998	CpG	hypomethylated
chr2	176556440	2.22045e-15	4.12558e-11	-81.155	CpG	hypomethylated
chr4	83519251	2.22045e-15	4.12558e-11	-77.3855	CpG	hypomethylated
chr6	76098390	2.44249e-15	4.47597e-11	-70.8543	CpG	hypomethylated
chr1	166423949	5.9952e-15	1.04157e-10	-79.4366	CpG	hypomethylated
chr1	161718907	6.21725e-15	1.0663e-10	-80.7955	CpG	hypomethylated
chr18	62455764	6.88338e-15	1.16561e-10	-64.5161	CpG	hypomethylated
chr5	55856215	8.21565e-15	1.37382e-10	-76.9189	CpG	hypomethylated
chr4	81105699	9.99201e-15	1.65023e-10	-77.7326	CpG	hypomethylated
chr2	5561091	1.11022e-14	1.81123e-10	-57.3047	CpG	hypomethylated
chr8	80834534	1.13243e-14	1.82519e-10	-70.9027	CpG	hypomethylated
chr6	120425848	1.79856e-14	2.86433e-10	-76.1328	CpG	hypomethylated
chr5	82138586	1.84297e-14	2.90052e-10	-62.9418	CpG	hypomethylated
chr5	69650086	2.28706e-14	3.55759e-10	-76.0839	CpG	hypomethylated
chr7	32864725	3.10862e-14	4.62065e-10	-81.3559	CpG	hypomethylated
chr5	20920891	3.30846e-14	4.86365e-10	-79.2004	CpG	hypomethylated
chr2	218561027	3.39728e-14	4.93993e-10	-75.7326	CpG	hypomethylated
chr1	213429428	4.95159e-14	6.97266e-10	-77.9718	CpG	hypomethylated
chr7	34053964	6.4615e-14	8.91125e-10	-65.8972	CpG	hypomethylated
chr3	186235503	8.30447e-14	1.13361e-09	-58.3556	CpG	hypomethylated
chr4	85425255	8.41549e-14	1.13716e-09	-60.0833	CpG	hypomethylated
chr10	49650159	8.74856e-14	1.15322e-09	-54.547	CpG	hypomethylated
chr7	16154010	1.21014e-13	1.54125e-09	-65.8938	CpG	hypomethylated
chr1	261837378	1.23901e-13	1.54906e-09	-71.125	CpG	hypomethylated
chr2	252523324	1.26787e-13	1.57047e-09	-73.8136	CpG	hypomethylated
chr4	76256696	1.40554e-13	1.72502e-09	-71.7179	CpG	hypomethylated
chr4	64024605	1.93179e-13	2.30738e-09	-76.7068	CpG	hypomethylated
chr1	233249339	2.06057e-13	2.41802e-09	-79.4839	CpG	hypomethylated
chr16	21130283	3.32401e-13	3.73673e-09	-71.5134	CpG	hypomethylated
chr5	13875906	3.40616e-13	3.79718e-09	-77.5238	CpG	hypomethylated
chr7	80756556	4.17e-13	4.57249e-09	-75.4702	CpG	hypomethylated
chr1	155774647	4.72067e-13	5.13423e-09	-71.8058	CpG	hypomethylated
chr17	32951303	5.13811e-13	5.54318e-09	-72.0206	CpG	hypomethylated
chr15	52664637	6.26166e-13	6.5442e-09	-75.4786	CpG	hypomethylated
chr1	158016025	6.7546e-13	6.95077e-09	-77.9095	CpG	hypomethylated
chr8	80814779	7.04992e-13	7.19929e-09	-46.1733	CpG	hypomethylated
chr23	12446595	8.15792e-13	8.26766e-09	-68.5248	CpG	hypomethylated
chr9	80338188	8.55094e-13	8.6008e-09	-63.7124	CpG	hypomethylated
chr2	109068802	1.12865e-12	1.08623e-08	-73.6404	CpG	hypomethylated
chr4	79214136	1.7395e-12	1.59385e-08	-76.4254	CpG	hypomethylated
chr22	50541927	1.77125e-12	1.6119e-08	-61.3228	CpG	hypomethylated
chr1	171095883	1.86628e-12	1.68691e-08	-81.5758	CpG	hypomethylated
chr1	257125975	2.45404e-12	2.17411e-08	-81.4631	CpG	hypomethylated
chr3	165957797	2.74158e-12	2.41288e-08	-70.5076	CpG	hypomethylated
chr1	244267664	2.98384e-12	2.59198e-08	-60	CpG	hypomethylated
chr4	66364378	3.05711e-12	2.6385e-08	-53.6469	CpG	hypomethylated
chr1	156223040	3.10019e-12	2.65578e-08	-75.2985	CpG	hypomethylated
chr1	157566228	3.18745e-12	2.68173e-08	-78.749	CpG	hypomethylated
chr1	250338968	3.20743e-12	2.68173e-08	-58.5961	CpG	hypomethylated
chr1	257051687	3.19056e-12	2.68173e-08	-72.9293	CpG	hypomethylated
chr1	164069728	4.32876e-12	3.57458e-08	-56.99	CpG	hypomethylated
chr2	26060148	4.69669e-12	3.85461e-08	-59.5028	CpG	hypomethylated
chr18	47725099	5.05795e-12	4.10079e-08	-68.9851	CpG	hypomethylated
chr1	160344797	5.23204e-12	4.21638e-08	-70.8731	CpG	hypomethylated
chr8	80656716	5.71476e-12	4.57782e-08	-58.135	CpG	hypomethylated
chr1	157591977	6.54232e-12	5.15926e-08	-63.5227	CpG	hypomethylated
chr1	29730691	6.85585e-12	5.36125e-08	-62.5	CpG	hypomethylated
chr7	101992782	7.26841e-12	5.62044e-08	-64.577	CpG	hypomethylated
chr9	49872531	7.56284e-12	5.8145e-08	-68.7642	CpG	hypomethylated
chr1	152276250	7.84506e-12	5.99701e-08	-79.0571	CpG	hypomethylated
chr8	82230642	9.06186e-12	6.69755e-08	-59.0212	CpG	hypomethylated
chr1	149342448	9.19265e-12	6.75688e-08	-65.1216	CpG	hypomethylated
chr7	7304413	9.76064e-12	7.09639e-08	-54	CpG	hypomethylated
chr4	29919543	1.475e-11	1.03308e-07	-68.1704	CpG	hypomethylated
chr1	181108960	1.48894e-11	1.03742e-07	-56.5465	CpG	hypomethylated
chr1	159899103	1.65372e-11	1.14035e-07	-65.4016	CpG	hypomethylated
chr7	102016843	1.93259e-11	1.29916e-07	-68.5261	CpG	hypomethylated
chr4	30836882	2.14411e-11	1.41815e-07	-74.2611	CpG	hypomethylated
chr2	176099312	2.2687e-11	1.48773e-07	-62.3377	CpG	hypomethylated
chr1	156918872	2.38001e-11	1.5381e-07	-62.9256	CpG	hypomethylated
chr20	52884298	2.82847e-11	1.80181e-07	-61.2634	CpG	hypomethylated
chr21	1954757	2.85456e-11	1.80981e-07	-64.9945	CpG	hypomethylated
chr4	69007732	2.93354e-11	1.85112e-07	-68.8525	CpG	hypomethylated
chr1	153444884	3.59113e-11	2.21385e-07	-74.4231	CpG	hypomethylated
chr4	63014754	3.7651e-11	2.28945e-07	-53.425	CpG	hypomethylated
chr8	86993636	3.82525e-11	2.31434e-07	-64.9399	CpG	hypomethylated
chr16	1728678	3.85794e-11	2.31434e-07	-66.4253	CpG	hypomethylated
chr1	183372926	4.19453e-11	2.50503e-07	-55.2157	CpG	hypomethylated
chr1	234878131	4.49565e-11	2.6611e-07	-59.6991	CpG	hypomethylated
chr4	81098914	4.48777e-11	2.6611e-07	-80.7568	CpG	hypomethylated
chr8	82231494	4.59079e-11	2.70545e-07	-63.0763	CpG	hypomethylated
chr17	31485210	4.76368e-11	2.79502e-07	-56.9977	CpG	hypomethylated
chr6	63885404	5.24041e-11	3.04799e-07	-60.0638	CpG	hypomethylated
chr1	250037506	5.32527e-11	3.07065e-07	-56.6398	CpG	hypomethylated
chr5	113624433	5.43825e-11	3.11401e-07	-70.1495	CpG	hypomethylated
chr6	67649069	5.44702e-11	3.11401e-07	-71.2152	CpG	hypomethylated
chr1	250051594	5.61786e-11	3.19801e-07	-56.3787	CpG	hypomethylated
chr4	77501639	5.98406e-11	3.35383e-07	-56.049	CpG	hypomethylated
chr7	29397906	6.33671e-11	3.51742e-07	-53.0451	CpG	hypomethylated
chr2	176861390	6.67741e-11	3.64984e-07	-56.226	CpG	hypomethylated
chr2	216877966	6.68441e-11	3.64984e-07	-65.4979	CpG	hypomethylated
chr6	52313407	6.92577e-11	3.76626e-07	-55.1443	CpG	hypomethylated
chr10	42945899	8.23996e-11	4.42693e-07	-58.2983	CpG	hypomethylated
chr1	63281256	8.46669e-11	4.5125e-07	-70.3079	CpG	hypomethylated
chr2	54968410	8.75617e-11	4.62989e-07	-70.9448	CpG	hypomethylated
chr1	257698012	9.36957e-11	4.89632e-07	-68.2304	CpG	hypomethylated
chr2	176130972	9.36986e-11	4.89632e-07	-49.9284	CpG	hypomethylated
chr7	3622728	1.11562e-10	5.71813e-07	-53.8731	CpG	hypomethylated
chr7	80785434	1.14589e-10	5.85084e-07	-75.6513	CpG	hypomethylated
chr2	193097488	1.22703e-10	6.17094e-07	-70.889	CpG	hypomethylated
chr2	176115737	1.24282e-10	6.21255e-07	-54.0461	CpG	hypomethylated
chr15	78210962	1.24459e-10	6.21255e-07	-46.1363	CpG	hypomethylated
chr1	159880768	1.28301e-10	6.38048e-07	-70.1446	CpG	hypomethylated
chr8	80600726	1.28949e-10	6.38896e-07	-67.1303	CpG	hypomethylated
chr16	17240410	1.51752e-10	7.40902e-07	-73.4309	CpG	hypomethylated
chr1	82103420	1.57747e-10	7.67371e-07	-57.6015	CpG	hypomethylated
chr17	42472506	1.64176e-10	7.90029e-07	-57.4892	CpG	hypomethylated
chr16	18665925	1.65989e-10	7.95508e-07	-73.8315	CpG	hypomethylated
chr1	232922065	1.68662e-10	8.02948e-07	-69.2531	CpG	hypomethylated
chr1	32085282	1.84725e-10	8.67683e-07	-59.3128	CpG	hypomethylated
chr1	120216874	2.47493e-10	1.14167e-06	-67.0202	CpG	hypomethylated
chr12	11196363	2.60096e-10	1.18072e-06	-62.8571	CpG	hypomethylated
chr1	261123342	2.62294e-10	1.18542e-06	-76.313	CpG	hypomethylated
chr2	214291722	2.70873e-10	1.21237e-06	-65.462	CpG	hypomethylated
chr3	22247656	2.79562e-10	1.23374e-06	-57.476	CpG	hypomethylated
chr2	85661061	2.95945e-10	1.2938e-06	-66.0924	CpG	hypomethylated
chr21	1954782	3.09715e-10	1.34959e-06	-66.1879	CpG	hypomethylated
chr4	47438581	3.30608e-10	1.42669e-06	-63.8072	CpG	hypomethylated
chr9	33527161	3.55002e-10	1.50287e-06	-65.3567	CpG	hypomethylated
chr16	35132829	3.53295e-10	1.50287e-06	-54.9581	CpG	hypomethylated
chr10	49780050	3.57262e-10	1.50766e-06	-62.1995	CpG	hypomethylated
chr1	268270862	3.60564e-10	1.51681e-06	-51.6585	CpG	hypomethylated
chr24	25706673	3.89096e-10	1.62661e-06	-54.1244	CpG	hypomethylated
chr8	46824169	3.95414e-10	1.64787e-06	-62.2731	CpG	hypomethylated
chr2	214448256	4.00954e-10	1.66577e-06	-73.6905	CpG	hypomethylated
chr17	49666278	4.61728e-10	1.90642e-06	-67.7377	CpG	hypomethylated
chr4	83519643	5.18561e-10	2.12143e-06	-71.1806	CpG	hypomethylated
chr1	159084673	5.52015e-10	2.23776e-06	-69.9438	CpG	hypomethylated
chr7	93370990	5.50848e-10	2.23776e-06	-59.6463	CpG	hypomethylated
chr5	38756742	5.98175e-10	2.39585e-06	-50.6291	CpG	hypomethylated
chr5	10277100	6.139e-10	2.45149e-06	-55.1248	CpG	hypomethylated
chr8	82193518	6.24494e-10	2.47899e-06	-49.8737	CpG	hypomethylated
chr1	261882225	6.48076e-10	2.55743e-06	-68.5644	CpG	hypomethylated
chr5	70116907	7.59243e-10	2.96117e-06	-59.4499	CpG	hypomethylated
chr7	99143656	8.1845e-10	3.17358e-06	-61.6128	CpG	hypomethylated
chr5	62969482	8.67026e-10	3.35222e-06	-70.934	CpG	hypomethylated
chr15	23649439	9.22509e-10	3.54624e-06	-70.9896	CpG	hypomethylated
chr7	95137292	9.67802e-10	3.6991e-06	-52.5	CpG	hypomethylated
chr19	2165967	9.71911e-10	3.70421e-06	-67.2222	CpG	hypomethylated
chr8	84221859	1.01823e-09	3.85875e-06	-62.5118	CpG	hypomethylated
chr3	122458180	1.04708e-09	3.9569e-06	-46.5683	CpG	hypomethylated
chr4	75970302	1.09514e-09	4.10371e-06	-68.7395	CpG	hypomethylated
chr1	154889118	1.195e-09	4.44061e-06	-67.2998	CpG	hypomethylated
chr9	54555698	1.2315e-09	4.56358e-06	-52.8144	CpG	hypomethylated
chr9	49873925	1.34656e-09	4.9488e-06	-62.1889	CpG	hypomethylated
chr6	52286654	1.35867e-09	4.97964e-06	-71.4984	CpG	hypomethylated
chr13	84300416	1.4515e-09	5.29089e-06	-69.0051	CpG	hypomethylated
chr5	10293156	1.52152e-09	5.53105e-06	-74.52	CpG	hypomethylated
chr4	30829234	1.58709e-09	5.7382e-06	-67.8571	CpG	hypomethylated
chr16	16319542	1.71517e-09	6.15143e-06	-63.9065	CpG	hypomethylated
chr18	41483199	1.94524e-09	6.84805e-06	-55.5371	CpG	hypomethylated
chr1	183350555	1.99314e-09	6.99824e-06	-62.1112	CpG	hypomethylated
chr2	82564811	2.02742e-09	7.1e-06	-61.7045	CpG	hypomethylated
chr4	79179626	2.05061e-09	7.16245e-06	-74.5327	CpG	hypomethylated
chr4	61180574	2.0919e-09	7.26871e-06	-77.4584	CpG	hypomethylated
chr4	25904272	2.11415e-09	7.327e-06	-53.3827	CpG	hypomethylated
chr23	22694816	2.15434e-09	7.447e-06	-53.0039	CpG	hypomethylated
chr1	257072515	2.25867e-09	7.76749e-06	-48.6278	CpG	hypomethylated
chr1	120849090	2.41579e-09	8.26531e-06	-50.104	CpG	hypomethylated
chr5	56918826	2.44522e-09	8.34465e-06	-59.2949	CpG	hypomethylated
chr9	89990729	2.53565e-09	8.63124e-06	-62.7519	CpG	hypomethylated
chr1	128850252	2.54347e-09	8.63588e-06	-52.8685	CpG	hypomethylated
chr5	35828451	2.64925e-09	8.94961e-06	-51.0823	CpG	hypomethylated
chr3	24618748	2.75935e-09	9.20532e-06	-73.2843	CpG	hypomethylated
chr1	268274246	2.79064e-09	9.26351e-06	-64.1894	CpG	hypomethylated
chr7	94909353	2.81101e-09	9.30802e-06	-53.1846	CpG	hypomethylated
chr18	47969744	2.82237e-09	9.32257e-06	-66.5381	CpG	hypomethylated
chr1	120837373	2.89666e-09	9.5444e-06	-58.0144	CpG	hypomethylated
chr1	156294619	3.43679e-09	1.12136e-05	-70.9369	CpG	hypomethylated
chr8	80836597	3.84516e-09	1.24852e-05	-42.9705	CpG	hypomethylated
chr15	22544275	4.12427e-09	1.33267e-05	-61.875	CpG	hypomethylated
chr1	163996865	4.24552e-09	1.36855e-05	-56.978	CpG	hypomethylated
chr1	191331221	4.36997e-09	1.39855e-05	-67.8815	CpG	hypomethylated
chr1	123347182	4.57836e-09	1.46175e-05	-63.5548	CpG	hypomethylated
chr1	214574550	4.75097e-09	1.50608e-05	-54.7181	CpG	hypomethylated
chr1	232987833	4.74418e-09	1.50608e-05	-73.8807	CpG	hypomethylated
chr4	113325788	4.76411e-09	1.50667e-05	-67.7124	CpG	hypomethylated
chr1	158993593	5.09104e-09	1.60249e-05	-71.3835	CpG	hypomethylated
chr2	82367778	5.20221e-09	1.63364e-05	-56.8681	CpG	hypomethylated
chr1	164054908	5.24825e-09	1.64423e-05	-60.7601	CpG	hypomethylated
chr10	90332668	5.44538e-09	1.69016e-05	-49.5413	CpG	hypomethylated
chr8	83082701	5.96692e-09	1.83755e-05	-64.4582	CpG	hypomethylated
chr1	164237296	6.02051e-09	1.84301e-05	-55.7793	CpG	hypomethylated
chr1	159917822	6.04957e-09	1.84768e-05	-54.1116	CpG	hypomethylated
chr18	8051121	6.12937e-09	1.86779e-05	-59.0743	CpG	hypomethylated
chr2	218461918	6.50527e-09	1.96002e-05	-70.5177	CpG	hypomethylated
chr4	28910715	6.85593e-09	2.05641e-05	-69.0068	CpG	hypomethylated
chr2	4783949	6.91239e-09	2.0687e-05	-62.7152	CpG	hypomethylated
chr21	13539371	6.95236e-09	2.07602e-05	-58.0616	CpG	hypomethylated
chr12	4171956	7.26976e-09	2.16115e-05	-51.9568	CpG	hypomethylated
chr1	34724203	7.2965e-09	2.16429e-05	-71.6939	CpG	hypomethylated
chr18	26677265	7.31714e-09	2.16561e-05	-68.9216	CpG	hypomethylated
chr18	24229379	7.41686e-09	2.19028e-05	-61.2919	CpG	hypomethylated
chr20	37793682	7.70251e-09	2.25967e-05	-54.0327	CpG	hypomethylated
chr1	88460616	7.7604e-09	2.27167e-05	-62.8533	CpG	hypomethylated
chr3	166166634	7.78667e-09	2.27438e-05	-51.9647	CpG	hypomethylated
chr1	30026582	7.86934e-09	2.29352e-05	-61.8056	CpG	hypomethylated
chr3	101871474	8.0455e-09	2.33976e-05	-66.1373	CpG	hypomethylated
chr18	41628262	8.15473e-09	2.36639e-05	-45.3612	CpG	hypomethylated
chr2	196596087	8.75656e-09	2.50838e-05	-62.8374	CpG	hypomethylated
chr16	67634714	9.17014e-09	2.61009e-05	-55.4234	CpG	hypomethylated
chr2	212604578	9.49015e-09	2.68972e-05	-65.7442	CpG	hypomethylated
chr21	52498049	9.64724e-09	2.72847e-05	-49.6505	CpG	hypomethylated
chr1	159854479	9.80344e-09	2.76679e-05	-66.2447	CpG	hypomethylated
chr6	46398112	1.01973e-08	2.85386e-05	-62.25	CpG	hypomethylated
chr1	170145310	1.03496e-08	2.87244e-05	-42.649	CpG	hypomethylated
chr10	86926119	1.16973e-08	3.19349e-05	-49.3528	CpG	hypomethylated
chr4	79169645	1.18665e-08	3.2331e-05	-64.7775	CpG	hypomethylated
chr8	82586698	1.2223e-08	3.31672e-05	-56.5	CpG	hypomethylated
chr15	24269405	1.33426e-08	3.59861e-05	-44.3904	CpG	hypomethylated
chr3	120907105	1.37465e-08	3.69266e-05	-57.5487	CpG	hypomethylated
chr8	48691490	1.40375e-08	3.75575e-05	-50.0406	CpG	hypomethylated
chr18	26677350	1.40928e-08	3.75966e-05	-70.0758	CpG	hypomethylated
chr25	26264077	1.44208e-08	3.83529e-05	-61.5513	CpG	hypomethylated
chr2	188150780	1.46442e-08	3.87161e-05	-64.2251	CpG	hypomethylated
chr1	173311956	1.52711e-08	4.01356e-05	-60.792	CpG	hypomethylated
chr10	49750254	1.5877e-08	4.14835e-05	-68.1174	CpG	hypomethylated
chr1	157924717	1.66269e-08	4.31061e-05	-64.6469	CpG	hypomethylated
chr4	100614879	1.68093e-08	4.34106e-05	-65.4645	CpG	hypomethylated
chr2	214446892	1.73416e-08	4.46992e-05	-70.7927	CpG	hypomethylated
chr1	233204067	1.76718e-08	4.52884e-05	-67.6759	CpG	hypomethylated
chr1	233100344	1.78456e-08	4.56463e-05	-66.6302	CpG	hypomethylated
chr2	215543853	1.85029e-08	4.71473e-05	-54.5385	CpG	hypomethylated
chr3	42818812	1.86544e-08	4.74431e-05	-51.0964	CpG	hypomethylated
chr15	78221700	1.89587e-08	4.81254e-05	-48.2809	CpG	hypomethylated
chr1	155606778	1.91891e-08	4.86181e-05	-69.0068	CpG	hypomethylated
chr7	33966700	1.97643e-08	4.99809e-05	-64.9669	CpG	hypomethylated
chr8	6906736	2.01002e-08	5.06387e-05	-49.6964	CpG	hypomethylated
chr7	93371097	2.16534e-08	5.42452e-05	-66.375	CpG	hypomethylated
chr16	9409561	2.18108e-08	5.45374e-05	-69.1392	CpG	hypomethylated
chr4	26345558	2.23772e-08	5.58493e-05	-55.5195	CpG	hypomethylated
chr6	24090581	2.3417e-08	5.83355e-05	-65.3769	CpG	hypomethylated
chr1	267835537	2.43703e-08	6.04852e-05	-71.8468	CpG	hypomethylated
chr8	36871362	2.44204e-08	6.04974e-05	-67.8669	CpG	hypomethylated
chr2	4878869	2.50597e-08	6.17381e-05	-47.598	CpG	hypomethylated
chr1	52184108	2.56241e-08	6.28968e-05	-52.4831	CpG	hypomethylated
chr8	80677474	2.63718e-08	6.44955e-05	-48.4817	CpG	hypomethylated
chr1	170050686	2.64402e-08	6.45447e-05	-54.788	CpG	hypomethylated
chr5	115140792	2.65068e-08	6.45894e-05	-72.5725	CpG	hypomethylated
chr24	25690153	2.70487e-08	6.57902e-05	-45.5039	CpG	hypomethylated
chr2	188047197	2.71352e-08	6.58808e-05	-55.9058	CpG	hypomethylated
chr4	26231140	2.72943e-08	6.60724e-05	-70.0366	CpG	hypomethylated
chr1	148684484	2.97042e-08	7.14694e-05	-67.2374	CpG	hypomethylated
chr9	49679850	3.01404e-08	7.22589e-05	-46.716	CpG	hypomethylated
chr17	42144284	3.02985e-08	7.25079e-05	-72.0575	CpG	hypomethylated
chr20	39173460	3.05504e-08	7.29803e-05	-54.0486	CpG	hypomethylated
chr1	88585886	3.14813e-08	7.50701e-05	-58.9095	CpG	hypomethylated
chr14	29850162	3.22903e-08	7.65896e-05	-46.7928	CpG	hypomethylated
chr1	249781482	3.25708e-08	7.6982e-05	-48.2205	CpG	hypomethylated
chr10	10803342	3.35812e-08	7.90905e-05	-62.6316	CpG	hypomethylated
chr8	81616029	3.46505e-08	8.08343e-05	-48.6384	CpG	hypomethylated
chr8	82245010	3.46841e-08	8.08343e-05	-46.575	CpG	hypomethylated
chr4	81109240	3.47571e-08	8.08635e-05	-69.359	CpG	hypomethylated
chr1	164504710	3.53665e-08	8.1996e-05	-63.6528	CpG	hypomethylated
chr3	23460854	3.54807e-08	8.21184e-05	-71.8088	CpG	hypomethylated
chr2	195626021	3.71574e-08	8.57027e-05	-66.3194	CpG	hypomethylated
chr4	62986913	3.73059e-08	8.58972e-05	-52.9062	CpG	hypomethylated
chr16	35088300	3.89596e-08	8.95506e-05	-49.5701	CpG	hypomethylated
chr1	261833415	4.04254e-08	9.24432e-05	-58.7097	CpG	hypomethylated
chr16	69599500	4.10264e-08	9.34981e-05	-46.566	CpG	hypomethylated
chr6	75325456	4.16646e-08	9.46301e-05	-57.1751	CpG	hypomethylated
chr26	48752778	4.1603e-08	9.46301e-05	-58.6645	CpG	hypomethylated
chr8	38091238	4.44178e-08	0.000100034	-55.3226	CpG	hypomethylated
chr1	233142322	4.47526e-08	0.00010045	-68.9975	CpG	hypomethylated
chr13	84336556	4.59105e-08	0.000102876	-58.6281	CpG	hypomethylated
chr15	68100741	5.01845e-08	0.000111705	-51.1824	CpG	hypomethylated
chr4	110100034	5.08339e-08	0.000112962	-67.5508	CpG	hypomethylated
chr9	84288056	5.4604e-08	0.000120341	-54.4674	CpG	hypomethylated
chr5	114817246	5.65274e-08	0.000123967	-61.6667	CpG	hypomethylated
chr10	82383817	5.68642e-08	0.000124502	-58.7542	CpG	hypomethylated
chr20	26073492	5.78848e-08	0.00012649	-51.6982	CpG	hypomethylated
chr9	97415206	6.22008e-08	0.00013552	-51.4652	CpG	hypomethylated
chr10	49982239	6.34067e-08	0.000137923	-49.3592	CpG	hypomethylated
chr9	80071753	6.56098e-08	0.000141793	-53.8493	CpG	hypomethylated
chr16	13495903	6.58702e-08	0.000142093	-66.5349	CpG	hypomethylated
chr5	114014320	6.60825e-08	0.000142126	-64.9351	CpG	hypomethylated
chr6	67644956	6.62544e-08	0.000142267	-60.8894	CpG	hypomethylated
chr1	171923535	6.76099e-08	0.000144482	-60.2183	CpG	hypomethylated
chr6	55560992	6.91637e-08	0.000147566	-62.2253	CpG	hypomethylated
chr5	109108111	7.05683e-08	0.000150323	-57.2635	CpG	hypomethylated
chr3	25753068	7.17789e-08	0.000152659	-57.1632	CpG	hypomethylated
chr1	300364126	7.53147e-08	0.000159671	-73.2275	CpG	hypomethylated
chr1	164042529	7.65162e-08	0.000161451	-61.039	CpG	hypomethylated
chr2	216446246	7.71333e-08	0.000162497	-61.424	CpG	hypomethylated
chr12	10246817	7.7363e-08	0.000162724	-57.1004	CpG	hypomethylated
chr5	8162694	7.83161e-08	0.000164382	-52.7532	CpG	hypomethylated
chr4	69056576	7.94418e-08	0.000166313	-56.5668	CpG	hypomethylated
chr1	164573817	8.05287e-08	0.000168002	-53.2468	CpG	hypomethylated
chr2	92878191	8.16694e-08	0.000169913	-47.7695	CpG	hypomethylated
chr3	167824353	8.31714e-08	0.000172234	-48.976	CpG	hypomethylated
chr4	47308169	8.95875e-08	0.000184663	-61.9865	CpG	hypomethylated
chr12	9891857	8.98462e-08	0.000184911	-52.8787	CpG	hypomethylated
chr4	82212885	9.13158e-08	0.000187647	-70.2932	CpG	hypomethylated
chr3	24395240	9.36886e-08	0.000190835	-65.6933	CpG	hypomethylated
chr4	28869370	9.37229e-08	0.000190835	-57.0592	CpG	hypomethylated
chr2	207749541	9.44972e-08	0.000192119	-45.6575	CpG	hypomethylated
chr1	149004320	1.08288e-07	0.000217511	-64.1626	CpG	hypomethylated
chr26	42940214	1.11283e-07	0.000222525	-49.1071	CpG	hypomethylated
chr17	33318739	1.12149e-07	0.000223922	-63.629	CpG	hypomethylated
chr1	156356468	1.14764e-07	0.000228184	-70.4139	CpG	hypomethylated
chr18	37389745	1.14795e-07	0.000228184	-71.0366	CpG	hypomethylated
chr4	68681096	1.16518e-07	0.000230923	-69.9976	CpG	hypomethylated
chr8	83209446	1.23101e-07	0.000242532	-46.0441	CpG	hypomethylated
chr1	268239376	1.25423e-07	0.000245304	-63.3523	CpG	hypomethylated
chr4	75953842	1.2682e-07	0.00024767	-63.0988	CpG	hypomethylated
chr17	42865286	1.27646e-07	0.000248197	-46.9951	CpG	hypomethylated
chr14	2475238	1.302e-07	0.000252166	-73.0932	CpG	hypomethylated
chr1	171379118	1.31699e-07	0.000254489	-57.8333	CpG	hypomethylated
chr8	23174575	1.34231e-07	0.000258744	-55.562	CpG	hypomethylated
chr2	35832527	1.38199e-07	0.000264866	-54.9097	CpG	hypomethylated
chr17	52441978	1.45661e-07	0.000277577	-69.7419	CpG	hypomethylated
chr12	21530833	1.47224e-07	0.000280156	-49.1751	CpG	hypomethylated
chr7	12232327	1.51982e-07	0.00028839	-73.2812	CpG	hypomethylated
chr5	86812025	1.55155e-07	0.000293164	-49.28	CpG	hypomethylated
chr3	17252778	1.57846e-07	0.000297827	-49.9286	CpG	hypomethylated
chr1	236797444	1.6221e-07	0.00030382	-61.5023	CpG	hypomethylated
chr2	177584905	1.61831e-07	0.00030382	-67.5856	CpG	hypomethylated
chr5	80469113	1.62126e-07	0.00030382	-60.6092	CpG	hypomethylated
chr6	118034021	1.62006e-07	0.00030382	-42.5631	CpG	hypomethylated
chr3	23448968	1.63405e-07	0.000305301	-48.2085	CpG	hypomethylated
chr4	35070264	1.65119e-07	0.000307252	-59.0536	CpG	hypomethylated
chr1	248457473	1.66023e-07	0.000308042	-60.4167	CpG	hypomethylated
chr10	49763316	1.7449e-07	0.000322855	-49.4792	CpG	hypomethylated
chr5	51428305	1.77548e-07	0.00032806	-57.9197	CpG	hypomethylated
chr4	71194443	1.79307e-07	0.000330854	-55.8742	CpG	hypomethylated
chr17	43642859	1.79981e-07	0.000331639	-54.7101	CpG	hypomethylated
chr1	191790868	1.83141e-07	0.000336536	-50.3371	CpG	hypomethylated
chr5	62592743	1.86159e-07	0.000341144	-55	CpG	hypomethylated
chr24	13188922	1.88062e-07	0.000344159	-57.2665	CpG	hypomethylated
chr1	88238499	1.88642e-07	0.000344749	-60.0476	CpG	hypomethylated
chr4	69263661	1.89619e-07	0.000345591	-60.7057	CpG	hypomethylated
chr6	22829291	1.93239e-07	0.000349718	-48.3671	CpG	hypomethylated
chr6	46205497	1.96831e-07	0.000355347	-61.5442	CpG	hypomethylated
chr16	8504244	1.97165e-07	0.00035547	-56.3129	CpG	hypomethylated
chr6	64818664	2.05492e-07	0.000368991	-46.1658	CpG	hypomethylated
chr1	127475600	2.06504e-07	0.000370311	-43.3696	CpG	hypomethylated
chr7	95937766	2.08123e-07	0.000372217	-71.6638	CpG	hypomethylated
chr2	93058592	2.0846e-07	0.000372321	-45.3079	CpG	hypomethylated
chr8	47226808	2.14599e-07	0.000380744	-62.0052	CpG	hypomethylated
chr2	3452903	2.22098e-07	0.000391453	-45.1504	CpG	hypomethylated
chr16	72084883	2.31146e-07	0.000405771	-38.9002	CpG	hypomethylated
chr13	80774264	2.35506e-07	0.000411292	-45.3021	CpG	hypomethylated
chr2	193706286	2.3883e-07	0.000416012	-70.3532	CpG	hypomethylated
chr10	83221927	2.52432e-07	0.000437993	-66.3599	CpG	hypomethylated
chr1	227568467	2.54388e-07	0.000440816	-56.8452	CpG	hypomethylated
chr5	114308944	2.60214e-07	0.000450328	-60.2827	CpG	hypomethylated
chr17	39779026	2.61541e-07	0.00045204	-67.3288	CpG	hypomethylated
chr22	919163	2.63733e-07	0.000454653	-63.1768	CpG	hypomethylated
chr5	55928100	2.64557e-07	0.000455487	-65.2547	CpG	hypomethylated
chr9	18932797	2.71329e-07	0.000465946	-39.7478	CpG	hypomethylated
chr4	82684589	2.7792e-07	0.00047422	-73.7981	CpG	hypomethylated
chr2	214450147	2.78879e-07	0.000474647	-67.1925	CpG	hypomethylated
chr10	50004617	2.82142e-07	0.000479589	-32.1484	CpG	hypomethylated
chr2	54930644	2.85277e-07	0.000483595	-69.4632	CpG	hypomethylated
chr2	26730300	2.94875e-07	0.000496814	-62.1301	CpG	hypomethylated
chr7	95154868	2.97613e-07	0.000500796	-62.8682	CpG	hypomethylated
chr1	166971278	2.98351e-07	0.000501408	-53.2049	CpG	hypomethylated
chr6	10934238	2.9933e-07	0.000502423	-62.6868	CpG	hypomethylated
chr16	16450914	3.01824e-07	0.00050534	-68.1857	CpG	hypomethylated
chr1	157882634	3.05386e-07	0.000509392	-54.459	CpG	hypomethylated
chr8	86696354	3.11844e-07	0.000519516	-50.5875	CpG	hypomethylated
chr4	22668766	3.16686e-07	0.000524317	-58.4289	CpG	hypomethylated
chr25	19695290	3.23613e-07	0.000534249	-66.6616	CpG	hypomethylated
chr1	168502651	3.25569e-07	0.000535052	-68.6819	CpG	hypomethylated
chr25	20952405	3.37459e-07	0.000553232	-45.6423	CpG	hypomethylated
chr6	11001834	3.38519e-07	0.000554291	-60.4961	CpG	hypomethylated
chr14	9622134	3.41041e-07	0.000557056	-56.8277	CpG	hypomethylated
chr19	30081754	3.416e-07	0.00055729	-63.2648	CpG	hypomethylated
chr10	36243437	3.43517e-07	0.000559734	-58.4826	CpG	hypomethylated
chr4	79428841	3.44845e-07	0.000561215	-63.5212	CpG	hypomethylated
chr3	23051409	3.47812e-07	0.00056467	-62.7926	CpG	hypomethylated
chr2	176870061	3.49314e-07	0.000566421	-67.5666	CpG	hypomethylated
chr2	220003661	3.54638e-07	0.000573334	-62.3835	CpG	hypomethylated
chr4	5502045	3.54864e-07	0.000573334	-65.4062	CpG	hypomethylated
chr4	20007106	3.70259e-07	0.000593904	-54.0932	CpG	hypomethylated
chr1	155725172	3.77665e-07	0.000602396	-64.6173	CpG	hypomethylated
chr8	27201178	3.77804e-07	0.000602396	-55.7576	CpG	hypomethylated
chr11	50964524	3.83993e-07	0.000610807	-63.9757	CpG	hypomethylated
chr1	249939671	3.94527e-07	0.000626074	-48.5577	CpG	hypomethylated
chr16	1909641	3.9619e-07	0.000627226	-50.6481	CpG	hypomethylated
chr17	43014498	3.98963e-07	0.000630869	-50.1228	CpG	hypomethylated
chr20	34718676	4.06674e-07	0.000641546	-57.7281	CpG	hypomethylated
chr1	135308715	4.18958e-07	0.000659369	-57.1988	CpG	hypomethylated
chr15	34601891	4.22227e-07	0.000662954	-65.6566	CpG	hypomethylated
chr6	33262462	4.27636e-07	0.000669091	-60.3026	CpG	hypomethylated
chr2	93092564	4.46047e-07	0.00069384	-63.7778	CpG	hypomethylated
chr25	17968449	4.5445e-07	0.000704453	-55.9506	CpG	hypomethylated
chr5	63926897	4.63575e-07	0.000717767	-67.8689	CpG	hypomethylated
chr13	80624790	4.82271e-07	0.000745851	-46.6567	CpG	hypomethylated
chr3	168368626	5.13764e-07	0.00079181	-48.0828	CpG	hypomethylated
chr26	28195854	5.20279e-07	0.000800007	-64.6154	CpG	hypomethylated
chr2	9272190	5.21408e-07	0.000800823	-61.0784	CpG	hypomethylated
chr4	29047631	5.27243e-07	0.000805163	-64.086	CpG	hypomethylated
chr17	33825221	5.29426e-07	0.000807575	-61.8703	CpG	hypomethylated
chr9	47627239	5.42383e-07	0.000825456	-67.7471	CpG	hypomethylated
chr8	82671618	5.5551e-07	0.000842559	-44.6012	CpG	hypomethylated
chr8	78390364	5.64096e-07	0.000854612	-60.747	CpG	hypomethylated
chr2	93169096	5.72485e-07	0.000863871	-47.614	CpG	hypomethylated
chr5	6365170	5.71958e-07	0.000863871	-54.7462	CpG	hypomethylated
chr22	796877	5.71917e-07	0.000863871	-52.0569	CpG	hypomethylated
chr2	177458046	5.82047e-07	0.000874873	-64.8793	CpG	hypomethylated
chr2	241316340	5.81877e-07	0.000874873	-56.5714	CpG	hypomethylated
chr6	71752651	5.85423e-07	0.00087896	-56.5346	CpG	hypomethylated
chr2	214288469	5.96685e-07	0.000894865	-50.9773	CpG	hypomethylated
chr7	94932537	5.98222e-07	0.000896165	-46.8938	CpG	hypomethylated
chr6	46163704	6.15973e-07	0.000919668	-53.7221	CpG	hypomethylated
chr5	44447216	6.25371e-07	0.000931619	-68.3736	CpG	hypomethylated
chr18	38113664	6.30419e-07	0.000936012	-50.7974	CpG	hypomethylated
chr5	33290294	6.32375e-07	0.000937875	-44.9287	CpG	hypomethylated
chr7	12239312	6.37464e-07	0.00094421	-66.8159	CpG	hypomethylated
chr16	27667197	6.40055e-07	0.000946118	-54.1618	CpG	hypomethylated
chr1	159845078	6.47363e-07	0.000955865	-65.0689	CpG	hypomethylated
chr1	160343412	6.71883e-07	0.000989885	-69.4821	CpG	hypomethylated
chr6	28681862	6.86474e-07	0.00100592	-54.7701	CpG	hypomethylated
chr13	64086372	7.08691e-07	0.00103613	-66.4747	CpG	hypomethylated
chr1	172865246	7.12414e-07	0.00104041	-42.3575	CpG	hypomethylated
chr1	256883455	7.22266e-07	0.00105138	-60.7371	CpG	hypomethylated
chr1	234312709	7.36446e-07	0.00106969	-63.5582	CpG	hypomethylated
chr1	238390052	7.54815e-07	0.00108896	-63.5426	CpG	hypomethylated
chr5	110412197	7.55411e-07	0.00108896	-47.1154	CpG	hypomethylated
chr1	250336116	7.58795e-07	0.00109149	-45.6758	CpG	hypomethylated
chr1	155611142	7.62648e-07	0.00109585	-61.6515	CpG	hypomethylated
chr7	95116787	7.65365e-07	0.00109857	-48.1292	CpG	hypomethylated
chr8	82105624	8.02432e-07	0.00114931	-43.089	CpG	hypomethylated
chr1	212910722	8.09215e-07	0.00115779	-47.2643	CpG	hypomethylated
chr21	13550274	8.31565e-07	0.00118777	-65.9948	CpG	hypomethylated
chr1	250336962	8.42053e-07	0.00119964	-39.5311	CpG	hypomethylated
chr16	35088332	8.41514e-07	0.00119964	-42.6248	CpG	hypomethylated
chr17	33989176	8.75481e-07	0.00124197	-72.9808	CpG	hypomethylated
chr1	258971838	8.95905e-07	0.00126777	-42.4672	CpG	hypomethylated
chr3	124565405	8.98271e-07	0.00126892	-52.2082	CpG	hypomethylated
chr2	91046135	9.00336e-07	0.0012705	-48.4848	CpG	hypomethylated
chr8	74614296	9.17108e-07	0.00129008	-56.4399	CpG	hypomethylated
chr17	33385881	9.42605e-07	0.00131626	-64.4809	CpG	hypomethylated
chr9	34857499	9.54535e-07	0.00133153	-56.2985	CpG	hypomethylated
chr6	74255215	9.74173e-07	0.00135609	-60.8333	CpG	hypomethylated
chr6	79407246	9.79894e-07	0.00136264	-53.9996	CpG	hypomethylated
chr1	145617551	9.82442e-07	0.00136476	-65.9298	CpG	hypomethylated
chr17	69460531	9.88569e-07	0.00137043	-53.8393	CpG	hypomethylated
chr18	47185386	1.00104e-06	0.00138628	-46.421	CpG	hypomethylated
chr7	3622755	1.01476e-06	0.00140382	-46.6198	CpG	hypomethylated
chr7	95461821	1.04198e-06	0.00143541	-43.6817	CpG	hypomethylated
chr15	6918207	1.05268e-06	0.0014473	-66.6927	CpG	hypomethylated
chr4	41013544	1.05623e-06	0.0014507	-61.992	CpG	hypomethylated
chr1	166433390	1.06233e-06	0.0014546	-59.9887	CpG	hypomethylated
chr17	32961603	1.06163e-06	0.0014546	-61.1069	CpG	hypomethylated
chr7	26549493	1.06547e-06	0.0014574	-60.7757	CpG	hypomethylated
chr17	43018895	1.0694e-06	0.00146129	-46.7577	CpG	hypomethylated
chr5	41989238	1.09639e-06	0.00149055	-58.9353	CpG	hypomethylated
chr10	92921838	1.09606e-06	0.00149055	-58.9286	CpG	hypomethylated
chr4	64493810	1.09919e-06	0.00149284	-60.8754	CpG	hypomethylated
chr1	264509429	1.13616e-06	0.00153836	-53.4085	CpG	hypomethylated
chr18	32979180	1.15042e-06	0.00155296	-62.0153	CpG	hypomethylated
chr2	139083065	1.15715e-06	0.00156047	-48.627	CpG	hypomethylated
chr8	47219591	1.16705e-06	0.00157223	-68.2292	CpG	hypomethylated
chr4	100616926	1.17968e-06	0.00158446	-49.918	CpG	hypomethylated
chr8	97923009	1.1785e-06	0.00158446	-59.355	CpG	hypomethylated
chr10	88447074	1.19346e-06	0.00159975	-63.5417	CpG	hypomethylated
chr6	70218637	1.1958e-06	0.00160129	-59.5183	CpG	hypomethylated
chr1	164075317	1.2391e-06	0.00165595	-56.3277	CpG	hypomethylated
chr2	103582193	1.26983e-06	0.00169364	-68.8725	CpG	hypomethylated
chr4	31146680	1.27969e-06	0.00170001	-59.2207	CpG	hypomethylated
chr8	86979703	1.2938e-06	0.00171705	-54.586	CpG	hypomethylated
chr4	22775229	1.32051e-06	0.00174903	-55.684	CpG	hypomethylated
chr18	50957575	1.36699e-06	0.00180345	-46.1836	CpG	hypomethylated
chr4	61178822	1.40386e-06	0.0018412	-61.5216	CpG	hypomethylated
chr16	23566558	1.43656e-06	0.00187796	-63.3987	CpG	hypomethylated
chr5	66284920	1.44032e-06	0.0018798	-69.4376	CpG	hypomethylated
chr20	10171271	1.44345e-06	0.00188206	-61.4295	CpG	hypomethylated
chr1	258495325	1.45585e-06	0.00189636	-52.6611	CpG	hypomethylated
chr1	168863918	1.46305e-06	0.00190204	-70.5361	CpG	hypomethylated
chr4	76398395	1.46684e-06	0.00190384	-58.7242	CpG	hypomethylated
chr17	31535078	1.46727e-06	0.00190384	-47.845	CpG	hypomethylated
chr3	126682416	1.46925e-06	0.00190456	-46.7614	CpG	hypomethylated
chr1	180587575	1.49559e-06	0.00193682	-47.776	CpG	hypomethylated
chr2	218768717	1.49992e-06	0.00194055	-66.4295	CpG	hypomethylated
chr8	75688082	1.50422e-06	0.00194236	-50.7235	CpG	hypomethylated
chr18	47246624	1.52026e-06	0.00196118	-51.3408	CpG	hypomethylated
chr2	24775919	1.52511e-06	0.00196553	-49.8861	CpG	hypomethylated
chr15	29908458	1.58172e-06	0.00203067	-54.073	CpG	hypomethylated
chr7	95225782	1.60258e-06	0.00205351	-68.2121	CpG	hypomethylated
chr7	31821453	1.61761e-06	0.00207032	-47.4295	CpG	hypomethylated
chr10	42345028	1.63722e-06	0.00209189	-52.5643	CpG	hypomethylated
chr26	32776958	1.64631e-06	0.00209748	-54.131	CpG	hypomethylated
chr1	1671525	1.65899e-06	0.00210962	-44.3548	CpG	hypomethylated
chr5	44891893	1.65787e-06	0.00210962	-69.7398	CpG	hypomethylated
chr1	234074053	1.71611e-06	0.00217399	-44.0651	CpG	hypomethylated
chr4	83490536	1.73135e-06	0.00219123	-59.3539	CpG	hypomethylated
chr2	67830512	1.74517e-06	0.00220455	-70.9481	CpG	hypomethylated
chr18	34991359	1.75414e-06	0.00221379	-59.2722	CpG	hypomethylated
chr5	35543202	1.75776e-06	0.00221626	-56.4798	CpG	hypomethylated
chr6	27307389	1.76246e-06	0.00221801	-56.6059	CpG	hypomethylated
chr21	4854912	1.81045e-06	0.00226773	-55.6944	CpG	hypomethylated
chr8	75316025	1.82127e-06	0.00227915	-45.3747	CpG	hypomethylated
chr1	91935016	1.82391e-06	0.00227918	-66.2117	CpG	hypomethylated
chr8	3292236	1.84105e-06	0.00229746	-51.9682	CpG	hypomethylated
chr11	1145698	1.86253e-06	0.00231562	-61.7723	CpG	hypomethylated
chr4	69644360	1.89578e-06	0.00234823	-65.625	CpG	hypomethylated
chr4	75945875	1.98765e-06	0.00245071	-49.5083	CpG	hypomethylated
chr5	23190542	1.99095e-06	0.00245071	-62.783	CpG	hypomethylated
chr26	37695722	2.00466e-06	0.00246484	-57.7083	CpG	hypomethylated
chr1	126840541	2.04019e-06	0.00250623	-31.0794	CpG	hypomethylated
chr2	176103695	2.0764e-06	0.00254836	-48.6003	CpG	hypomethylated
chr15	18459116	2.11636e-06	0.00258739	-56.0122	CpG	hypomethylated
chr15	27406462	2.11296e-06	0.00258739	-62.9637	CpG	hypomethylated
chr1	199148518	2.15462e-06	0.00262749	-68.524	CpG	hypomethylated
chr6	56129891	2.16612e-06	0.00263431	-52.0852	CpG	hypomethylated
chr2	92777449	2.19117e-06	0.00265753	-50.7105	CpG	hypomethylated
chr7	101684508	2.21954e-06	0.0026822	-53.2915	CpG	hypomethylated
chr4	63367388	2.23286e-06	0.00269587	-67.1653	CpG	hypomethylated
chr3	45942113	2.2558e-06	0.00271621	-49.3525	CpG	hypomethylated
chr8	82309639	2.25466e-06	0.00271621	-44.1468	CpG	hypomethylated
chr25	18629287	2.25193e-06	0.00271621	-50.8632	CpG	hypomethylated
chr1	244255105	2.26606e-06	0.00271877	-42.5009	CpG	hypomethylated
chr4	47312432	2.26293e-06	0.00271877	-60.6545	CpG	hypomethylated
chr26	21724267	2.29304e-06	0.00274623	-39.5986	CpG	hypomethylated
chr6	24623809	2.31856e-06	0.0027743	-66.6904	CpG	hypomethylated
chr4	64187015	2.32347e-06	0.0027777	-51.6234	CpG	hypomethylated
chr1	239521538	2.33566e-06	0.00278977	-65.2385	CpG	hypomethylated
chr2	24030233	2.38033e-06	0.00283301	-61.0551	CpG	hypomethylated
chr8	82586343	2.39113e-06	0.00283871	-42.6101	CpG	hypomethylated
chr16	10053733	2.39264e-06	0.00283871	-62.624	CpG	hypomethylated
chr1	232584690	2.39722e-06	0.00284047	-58.3703	CpG	hypomethylated
chr1	89293593	2.40559e-06	0.00284786	-56.7525	CpG	hypomethylated
chr6	46291067	2.41958e-06	0.0028619	-49.3548	CpG	hypomethylated
chr16	35144270	2.4333e-06	0.00287558	-45.7147	CpG	hypomethylated
chr1	155704271	2.44641e-06	0.00288708	-59.2686	CpG	hypomethylated
chr1	250070845	2.45407e-06	0.00288992	-39.6667	CpG	hypomethylated
chr23	52595342	2.48596e-06	0.00291465	-46.1524	CpG	hypomethylated
chr10	36243284	2.49494e-06	0.0029226	-54.3125	CpG	hypomethylated
chr5	39880982	2.51449e-06	0.00293779	-63.6665	CpG	hypomethylated
chr1	163250239	2.55162e-06	0.00297315	-44.7917	CpG	hypomethylated
chr24	25986771	2.55891e-06	0.00297669	-57.9887	CpG	hypomethylated
chr13	76039937	2.59534e-06	0.00301383	-53.6787	CpG	hypomethylated
chr2	12525130	2.60308e-06	0.0030202	-45	CpG	hypomethylated
chr4	28657728	2.66748e-06	0.00308956	-62.461	CpG	hypomethylated
chr16	33465680	2.71131e-06	0.00312948	-56.9608	CpG	hypomethylated
chr9	47623452	2.72305e-06	0.00314033	-55.3558	CpG	hypomethylated
chr2	93291395	2.72885e-06	0.00314431	-48.68	CpG	hypomethylated
chr19	24335072	2.75424e-06	0.0031681	-63.0694	CpG	hypomethylated
chr18	25124097	2.75875e-06	0.00317056	-55.0588	CpG	hypomethylated
chr1	171991644	2.76881e-06	0.00317667	-49.6875	CpG	hypomethylated
chr10	43016325	2.77391e-06	0.00317979	-47.6471	CpG	hypomethylated
chr8	82684612	2.79137e-06	0.00319434	-45.1405	CpG	hypomethylated
chr1	120890167	2.85718e-06	0.00326685	-43.8406	CpG	hypomethylated
chr7	102654102	2.8684e-06	0.00327687	-54.6253	CpG	hypomethylated
chr4	79165128	2.87131e-06	0.0032774	-63.5611	CpG	hypomethylated
chr19	7083599	2.88209e-06	0.0032841	-38.2692	CpG	hypomethylated
chr1	31868254	2.9077e-06	0.00331046	-56.1176	CpG	hypomethylated
chr2	24775928	2.92262e-06	0.00332461	-46.4907	CpG	hypomethylated
chr1	257857471	2.92677e-06	0.00332652	-62.3468	CpG	hypomethylated
chr5	33453615	2.94592e-06	0.00334544	-63.9305	CpG	hypomethylated
chr2	32700679	3.01783e-06	0.00341262	-58.967	CpG	hypomethylated
chr2	128448573	3.01643e-06	0.00341262	-59.8684	CpG	hypomethylated
chr1	179589506	3.03301e-06	0.00342399	-43.2836	CpG	hypomethylated
chr7	99925601	3.15873e-06	0.00355392	-56.0288	CpG	hypomethylated
chr3	100589594	3.1665e-06	0.00355667	-60.8108	CpG	hypomethylated
chr2	82545763	3.17181e-06	0.00355965	-51.9137	CpG	hypomethylated
chr10	37077222	3.20896e-06	0.0035923	-62.9109	CpG	hypomethylated
chr1	152273664	3.25018e-06	0.00363541	-70.7029	CpG	hypomethylated
chr7	31612592	3.26873e-06	0.00365311	-58.7108	CpG	hypomethylated
chr1	212433338	3.28276e-06	0.00366572	-44.0009	CpG	hypomethylated
chr5	35768759	3.35744e-06	0.00374286	-51.481	CpG	hypomethylated
chr3	26029141	3.39539e-06	0.00377573	-42.6961	CpG	hypomethylated
chr7	37278464	3.41088e-06	0.0037898	-63.9246	CpG	hypomethylated
chr4	81879486	3.42211e-06	0.00379912	-62.5352	CpG	hypomethylated
chr16	14270692	3.43925e-06	0.00381499	-55.1053	CpG	hypomethylated
chr15	23606488	3.44497e-06	0.00381817	-57.092	CpG	hypomethylated
chr25	9405793	3.46344e-06	0.00383546	-67.4485	CpG	hypomethylated
chr4	75001710	3.49783e-06	0.00386395	-63.7642	CpG	hypomethylated
chr5	82649056	3.55107e-06	0.00391629	-53.2471	CpG	hypomethylated
chr25	29162244	3.55695e-06	0.00391955	-62.7937	CpG	hypomethylated
chr9	62223749	3.57955e-06	0.00394121	-48.7731	CpG	hypomethylated
chr10	42945727	3.58765e-06	0.00394363	-46.7256	CpG	hypomethylated
chr14	5184145	3.60151e-06	0.00395562	-63.2671	CpG	hypomethylated
chr1	215626491	3.65504e-06	0.00400454	-51.4385	CpG	hypomethylated
chr1	88062609	3.71694e-06	0.00406904	-52.9514	CpG	hypomethylated
chr5	78887708	3.88426e-06	0.00423487	-57.8394	CpG	hypomethylated
chr3	23447287	3.90306e-06	0.00424805	-41.7949	CpG	hypomethylated
chr1	233196228	3.92086e-06	0.00426046	-65.9757	CpG	hypomethylated
chr6	13033714	3.92684e-06	0.00426046	-40.6028	CpG	hypomethylated
chr16	13737891	3.92646e-06	0.00426046	-65.4239	CpG	hypomethylated
chr3	166936481	3.96614e-06	0.00429614	-55.4471	CpG	hypomethylated
chr1	169728177	3.97286e-06	0.00429994	-65.6882	CpG	hypomethylated
chr17	57118109	4.00257e-06	0.00432859	-53.8069	CpG	hypomethylated
chr2	82943681	4.07072e-06	0.00439164	-47.5152	CpG	hypomethylated
chr23	20119296	4.08813e-06	0.00440332	-43.9583	CpG	hypomethylated
chr2	7044091	4.09957e-06	0.00441209	-50.053	CpG	hypomethylated
chr2	244825192	4.18287e-06	0.00449451	-44.6382	CpG	hypomethylated
chr5	44447960	4.18968e-06	0.0044946	-65.7157	CpG	hypomethylated
chr1	260434379	4.21806e-06	0.00452142	-52.2246	CpG	hypomethylated
chr3	152878704	4.2302e-06	0.00452718	-50.1141	CpG	hypomethylated
chr1	232862432	4.2515e-06	0.00454271	-60.6331	CpG	hypomethylated
chr17	42463254	4.37368e-06	0.00465837	-40.2703	CpG	hypomethylated
chr2	196280459	4.39543e-06	0.00467309	-52.25	CpG	hypomethylated
chr16	67802414	4.41243e-06	0.00468472	-58.413	CpG	hypomethylated
chr22	1645283	4.51421e-06	0.00477007	-55.1555	CpG	hypomethylated
chr6	16329111	4.58878e-06	0.00483741	-55.9482	CpG	hypomethylated
chr2	219299608	4.5964e-06	0.00484055	-44.0678	CpG	hypomethylated
chr15	31273963	4.599e-06	0.00484055	-62.5	CpG	hypomethylated
chr1	258679841	4.71629e-06	0.00495142	-47.0588	CpG	hypomethylated
chr7	11204297	4.71914e-06	0.00495142	-67.5476	CpG	hypomethylated
chr5	115163183	4.76518e-06	0.00499005	-46.652	CpG	hypomethylated
chr5	69834125	4.81296e-06	0.0050262	-58.125	CpG	hypomethylated
chr9	88882189	4.89204e-06	0.00510083	-62.3835	CpG	hypomethylated
chr2	87389238	4.98623e-06	0.00518691	-58.9466	CpG	hypomethylated
chr8	41992180	5.00292e-06	0.00520022	-43.8179	CpG	hypomethylated
chr1	128649591	5.09033e-06	0.00525516	-43.3277	CpG	hypomethylated
chr1	153096362	5.11273e-06	0.00526527	-56.4973	CpG	hypomethylated
chr18	42572653	5.11786e-06	0.0052665	-49.9658	CpG	hypomethylated
chr18	48286172	5.1522e-06	0.00529776	-44.5402	CpG	hypomethylated
chr8	81336609	5.16592e-06	0.00530718	-59.4425	CpG	hypomethylated
chr2	46805819	5.23453e-06	0.00536592	-56.275	CpG	hypomethylated
chr4	35600687	5.28859e-06	0.00541434	-50.2854	CpG	hypomethylated
chr4	5862651	5.29542e-06	0.00541589	-43.5848	CpG	hypomethylated
chr5	90465325	5.31159e-06	0.00542827	-39.3372	CpG	hypomethylated
chr16	14774069	5.36684e-06	0.00548055	-62.5688	CpG	hypomethylated
chr1	124439824	5.40484e-06	0.00551514	-38.3892	CpG	hypomethylated
chr1	102270461	5.41406e-06	0.00552035	-52.0833	CpG	hypomethylated
chr7	101428214	5.451e-06	0.00554955	-53.4933	CpG	hypomethylated
chr10	42945736	5.52567e-06	0.00560927	-44.2044	CpG	hypomethylated
chr18	52064773	5.52643e-06	0.00560927	-43.9831	CpG	hypomethylated
chr1	166171599	5.55192e-06	0.00563087	-48.3844	CpG	hypomethylated
chr1	146236653	5.61094e-06	0.00567352	-70.4035	CpG	hypomethylated
chr18	54962244	5.74607e-06	0.00577958	-51.9811	CpG	hypomethylated
chr9	68251270	5.84476e-06	0.00586561	-55.7616	CpG	hypomethylated
chr4	40292282	5.85203e-06	0.00586851	-58.7843	CpG	hypomethylated
chr18	38361199	5.89777e-06	0.00590552	-75.7883	CpG	hypomethylated
chr1	128981039	5.91873e-06	0.00591323	-54.3019	CpG	hypomethylated
chr1	157173080	6.05255e-06	0.00603791	-45.9799	CpG	hypomethylated
chr23	37354806	6.0669e-06	0.00604771	-44.0736	CpG	hypomethylated
chr10	4090958	6.07212e-06	0.00604841	-43.4874	CpG	hypomethylated
chr6	78693199	6.14166e-06	0.00610049	-65.5784	CpG	hypomethylated
chr1	182204913	6.15642e-06	0.00610847	-53.5346	CpG	hypomethylated
chr1	213652774	6.15982e-06	0.00610847	-43.7858	CpG	hypomethylated
chr18	25853722	6.40408e-06	0.00631524	-50.0697	CpG	hypomethylated
chr7	58998942	6.43269e-06	0.0063368	-48.4536	CpG	hypomethylated
chr2	214471887	6.4475e-06	0.00634671	-54.2308	CpG	hypomethylated
chr2	80490641	6.50236e-06	0.00638692	-61.0616	CpG	hypomethylated
chr5	23326801	6.50266e-06	0.00638692	-59.7066	CpG	hypomethylated
chr1	120875089	6.57091e-06	0.00643976	-42.51	CpG	hypomethylated
chr2	185162932	6.78632e-06	0.00661694	-74.9381	CpG	hypomethylated
chr17	39908946	6.82616e-06	0.00665094	-44.5312	CpG	hypomethylated
chr3	127571356	6.9264e-06	0.00674369	-50.1852	CpG	hypomethylated
chr7	57517608	6.95471e-06	0.00676633	-59.0136	CpG	hypomethylated
chr18	47360180	6.97707e-06	0.00678315	-53.0303	CpG	hypomethylated
chr4	17440759	7.02916e-06	0.00682052	-50.7452	CpG	hypomethylated
chr6	64904508	7.0308e-06	0.00682052	-71.9316	CpG	hypomethylated
chr4	49633112	7.03605e-06	0.00682066	-43.1373	CpG	hypomethylated
chr1	124032900	7.09563e-06	0.00684637	-56.9444	CpG	hypomethylated
chr1	147477356	7.10351e-06	0.00684637	-53.8136	CpG	hypomethylated
chr5	41997787	7.10229e-06	0.00684637	-56.7693	CpG	hypomethylated
chr1	164638422	7.26549e-06	0.00698237	-38.3899	CpG	hypomethylated
chr11	17662311	7.29329e-06	0.00700405	-60.5108	CpG	hypomethylated
chr10	24399221	7.44187e-06	0.00712627	-61.2349	CpG	hypomethylated
chr8	98189115	7.5547e-06	0.00722207	-53.4356	CpG	hypomethylated
chr1	128227934	7.56625e-06	0.00722469	-47.8175	CpG	hypomethylated
chr1	61172071	7.58053e-06	0.00722801	-43.6111	CpG	hypomethylated
chr1	148448021	7.57525e-06	0.00722801	-51.2559	CpG	hypomethylated
chr13	40890359	7.64405e-06	0.00728339	-48.7455	CpG	hypomethylated
chr4	82279232	7.6733e-06	0.00730605	-85.2971	CpG	hypomethylated
chr1	120694759	7.6914e-06	0.00731808	-54.2708	CpG	hypomethylated
chr15	29692798	7.78426e-06	0.00739591	-52.1523	CpG	hypomethylated
chr1	180237380	7.82861e-06	0.00743277	-55.0264	CpG	hypomethylated
chr21	8144878	7.83696e-06	0.00743541	-51.8056	CpG	hypomethylated
chr2	72392214	8.19909e-06	0.00772966	-39.873	CpG	hypomethylated
chr9	47642153	8.25123e-06	0.00777333	-62.385	CpG	hypomethylated
chr18	65512671	8.29519e-06	0.00780375	-64.3178	CpG	hypomethylated
chr1	163214757	8.41131e-06	0.00790188	-51.3482	CpG	hypomethylated
chr13	81659342	8.50113e-06	0.00796948	-40.9699	CpG	hypomethylated
chr9	8780461	8.51708e-06	0.00797884	-43.2492	CpG	hypomethylated
chr8	43488196	8.53374e-06	0.00798885	-61.7821	CpG	hypomethylated
chr22	54444153	8.67075e-06	0.00810576	-65.9986	CpG	hypomethylated
chr1	76586063	8.75359e-06	0.00817179	-44.0476	CpG	hypomethylated
chr4	18383879	8.80681e-06	0.00821573	-51.0513	CpG	hypomethylated
chr16	46035804	8.81863e-06	0.00822102	-44.2827	CpG	hypomethylated
chr16	10704759	8.85797e-06	0.00825195	-63.5119	CpG	hypomethylated
chr1	250294411	8.9436e-06	0.00830282	-44.0972	CpG	hypomethylated
chr5	57897975	8.94047e-06	0.00830282	-67.8797	CpG	hypomethylated
chr6	62362268	8.93274e-06	0.00830282	-64.1716	CpG	hypomethylated
chr7	102013810	9.02042e-06	0.00836076	-47.5449	CpG	hypomethylated
chr23	62126227	9.02884e-06	0.00836076	-41.1711	CpG	hypomethylated
chr18	42912825	9.19301e-06	0.00848689	-55.1974	CpG	hypomethylated
chr3	102317893	9.3084e-06	0.00857601	-55.0546	CpG	hypomethylated
chr16	32603966	9.32839e-06	0.00858449	-64.4018	CpG	hypomethylated
chr2	18144496	9.36228e-06	0.00860787	-61.183	CpG	hypomethylated
chr1	258545299	9.4374e-06	0.00865908	-46.8768	CpG	hypomethylated
chr7	102014053	9.49807e-06	0.00870281	-51.8038	CpG	hypomethylated
chr6	46612837	9.55746e-06	0.00875123	-58.1401	CpG	hypomethylated
chr25	39349105	9.59389e-06	0.00877858	-62.0029	CpG	hypomethylated
chr8	76149908	9.67835e-06	0.00883773	-49.8974	CpG	hypomethylated
chr12	41403944	9.7218e-06	0.00887135	-45.8127	CpG	hypomethylated
chr9	50027324	9.96243e-06	0.00904159	-46.4767	CpG	hypomethylated
chr9	103166603	1.01324e-05	0.00916478	-53.7308	CpG	hypomethylated
chr4	104706092	1.03401e-05	0.00933371	-41.9077	CpG	hypomethylated
chr7	98683418	1.04011e-05	0.00938243	-52.7371	CpG	hypomethylated
chr5	45416739	1.04377e-05	0.00940907	-47.0779	CpG	hypomethylated
chr6	56851595	1.05211e-05	0.00946511	-53.0914	CpG	hypomethylated
chr16	16664210	1.05179e-05	0.00946511	-63.4471	CpG	hypomethylated
chr1	245007136	1.08208e-05	0.00972822	-55.0313	CpG	hypomethylated
chr19	1076504	1.08559e-05	0.00974671	-53.7546	CpG	hypomethylated
chr8	81585712	1.08711e-05	0.00975378	-43.5417	CpG	hypomethylated
chr1	159942080	2.22045e-20	5.12141e-16	98.4725	CpG	hypermethylated
chr1	163176096	2.50442e-20	5.22433e-16	96.3094	CpG	hypermethylated
chr1	166113038	2.71044e-20	5.32141e-16	89.0959	CpG	hypermethylated
chr4	113815278	2.73044e-20	5.3314e-16	90.5021	CpG	hypermethylated
chr1	156311558	3.12345e-20	5.91052e-16	81.2537	CpG	hypermethylated
chr1	158550540	4.44135e-20	9.93115e-16	83.8012	CpG	hypermethylated
chr1	167342852	4.44683e-20	9.9318e-16	80.2304	CpG	hypermethylated
chr1	211386076	8.88178e-20	1.88598e-15	77.5219	CpG	hypermethylated
chr1	226902313	1.11022e-19	2.25031e-15	85.3906	CpG	hypermethylated
chr1	262067480	1.33227e-19	2.66007e-15	62.8556	CpG	hypermethylated
chr2	91025806	1.55431e-19	3.01346e-15	85.2611	CpG	hypermethylated
chr2	178179168	1.9984e-19	3.81911e-15	86.9951	CpG	hypermethylated
chr4	28522691	2.68126e-19	4.83155e-15	80.6171	CpG	hypermethylated
chr4	29379952	3.55271e-19	6.33689e-15	82.511	CpG	hypermethylated
chr4	30453155	5.9952e-19	1.04157e-14	89.3651	CpG	hypermethylated
chr4	30706119	2.79776e-18	4.30198e-14	83.5172	CpG	hypermethylated
chr4	74368034	2.86438e-18	4.35436e-14	79.8333	CpG	hypermethylated
chr5	113412657	3.10862e-18	4.62065e-14	83.8568	CpG	hypermethylated
chr7	97047572	3.66374e-18	5.27009e-14	81.291	CpG	hypermethylated
chr13	42415416	8.79297e-18	1.15322e-13	77.2961	CpG	hypermethylated
chr16	527545	8.77076e-18	1.15322e-13	81.7562	CpG	hypermethylated
chr16	14226640	9.59233e-18	1.24584e-13	82.9878	CpG	hypermethylated
chr16	14650588	1.02807e-17	1.32241e-13	76.7363	CpG	hypermethylated
chr16	14987865	1.22125e-17	1.54125e-13	82.149	CpG	hypermethylated
chr17	30380648	1.77858e-17	2.163e-13	78.3499	CpG	hypermethylated
chr18	29573558	1.90514e-17	2.29605e-13	87.5797	CpG	hypermethylated
chr20	26323366	2.02727e-17	2.39999e-13	81.461	CpG	hypermethylated
chr24	21664948	2.10276e-17	2.44607e-13	83.2692	CpG	hypermethylated
chr10	50250263	3.82185e-17	5.43236e-13	66.5546	CpG	hypermethylated
chr1	153034646	6.27219e-17	8.72128e-13	70.9056	CpG	hypermethylated
chr25	18393866	1.23013e-16	1.17544e-12	84.0014	CpG	hypermethylated
chr25	28433290	1.35603e-16	1.28418e-12	84.0678	CpG	hypermethylated
chr1	161506389	2.22045e-16	5.12141e-12	82.216	CpG	hypermethylated
chr1	262054100	2.22045e-16	5.12141e-12	70.3904	CpG	hypermethylated
chr5	55984564	2.22045e-16	5.12141e-12	79.9896	CpG	hypermethylated
chr7	97047590	2.22045e-16	5.12141e-12	73.4848	CpG	hypermethylated
chr18	35260808	2.22045e-16	5.12141e-12	83.6398	CpG	hypermethylated
chr5	115911979	4.44089e-16	9.90138e-12	80.1278	CpG	hypermethylated
chr7	98121135	4.44089e-16	9.90138e-12	78.318	CpG	hypermethylated
chr4	81053370	8.88178e-16	1.88598e-11	78.8408	CpG	hypermethylated
chr21	37811735	1.11022e-15	2.25031e-11	76.8302	CpG	hypermethylated
chr16	9198822	1.33227e-15	2.66007e-11	78.4526	CpG	hypermethylated
chr1	159082344	1.55431e-15	3.01346e-11	66.3746	CpG	hypermethylated
chr2	195655832	1.9984e-15	3.81911e-11	78.4345	CpG	hypermethylated
chr2	195655495	2.66454e-15	4.81689e-11	78.3796	CpG	hypermethylated
chr17	33063695	3.55271e-15	6.33689e-11	74.4048	CpG	hypermethylated
chr1	160618630	5.9952e-15	1.04157e-10	77.9935	CpG	hypermethylated
chr1	157851838	2.79776e-14	4.30198e-10	78.0495	CpG	hypermethylated
chr1	34642254	2.86438e-14	4.35436e-10	77.5	CpG	hypermethylated
chr8	6948538	3.10862e-14	4.62065e-10	49.7183	CpG	hypermethylated
chr4	86709667	3.66374e-14	5.27009e-10	76.2555	CpG	hypermethylated
chr4	85728779	3.81917e-14	5.43523e-10	68.3144	CpG	hypermethylated
chr6	50985746	6.28386e-14	8.75654e-10	72.7273	CpG	hypermethylated
chr12	23753501	8.79297e-14	1.15322e-09	70.3895	CpG	hypermethylated
chr26	14700015	8.77076e-14	1.15322e-09	70.5808	CpG	hypermethylated
chr6	33226294	9.59233e-14	1.24584e-09	69.6835	CpG	hypermethylated
chr1	155265020	1.02807e-13	1.32241e-09	75.298	CpG	hypermethylated
chr24	16562930	1.22125e-13	1.54125e-09	61.5595	CpG	hypermethylated
chr1	261075884	1.77858e-13	2.163e-09	77.628	CpG	hypermethylated
chr10	88265042	1.90514e-13	2.29605e-09	79.1538	CpG	hypermethylated
chr7	35416434	2.02727e-13	2.39999e-09	75.359	CpG	hypermethylated
chr16	10894551	2.10276e-13	2.44607e-09	77.9065	CpG	hypermethylated
chr1	262694795	2.20934e-13	2.5479e-09	52.4053	CpG	hypermethylated
chr23	11973461	2.33813e-13	2.67337e-09	72.4838	CpG	hypermethylated
chr13	41575980	2.3892e-13	2.70862e-09	60.9363	CpG	hypermethylated
chr16	16716913	3.73035e-13	4.12421e-09	75.3623	CpG	hypermethylated
chr4	113769496	5.33351e-13	5.70795e-09	79.6296	CpG	hypermethylated
chr4	17265326	6.15286e-13	6.48112e-09	75.2692	CpG	hypermethylated
chr17	21002917	6.13953e-13	6.48112e-09	72.5909	CpG	hypermethylated
chr8	75097673	6.70131e-13	6.94939e-09	70.5299	CpG	hypermethylated
chr10	50262582	8.81073e-13	8.79598e-09	53.3192	CpG	hypermethylated
chr4	74390367	9.03277e-13	8.95085e-09	78.2801	CpG	hypermethylated
chr4	29086388	9.13047e-13	8.98114e-09	76.7942	CpG	hypermethylated
chr18	44031937	9.43023e-13	9.20829e-09	70.1455	CpG	hypermethylated
chr1	153240386	9.53682e-13	9.24488e-09	60.5027	CpG	hypermethylated
chr1	161328128	1.23013e-12	1.17544e-08	71.2709	CpG	hypermethylated
chr16	14699626	1.35603e-12	1.28418e-08	73.3333	CpG	hypermethylated
chr21	15029750	1.36313e-12	1.28418e-08	75.7037	CpG	hypermethylated
chr9	84364820	1.45106e-12	1.35746e-08	65.2544	CpG	hypermethylated
chr15	4697566	1.51101e-12	1.40373e-08	75.3616	CpG	hypermethylated
chr9	49738635	1.69087e-12	1.55998e-08	56.0273	CpG	hypermethylated
chr4	84505540	2.19957e-12	1.97483e-08	61.7017	CpG	hypermethylated
chr10	75788654	2.28795e-12	2.04048e-08	63.2929	CpG	hypermethylated
chr1	261286747	2.90057e-12	2.53611e-08	53.0458	CpG	hypermethylated
chr17	48623181	3.11684e-12	2.65578e-08	59.8011	CpG	hypermethylated
chr5	86792595	3.40505e-12	2.82927e-08	75.5097	CpG	hypermethylated
chr4	30717973	4.92206e-12	4.01495e-08	80.3821	CpG	hypermethylated
chr3	188253940	6.18816e-12	4.92753e-08	51.4286	CpG	hypermethylated
chr8	3365638	6.55631e-12	5.15926e-08	58.5095	CpG	hypermethylated
chr18	47885202	6.89315e-12	5.36125e-08	60.4964	CpG	hypermethylated
chr1	158786561	8.24607e-12	6.26774e-08	58.2131	CpG	hypermethylated
chr1	150786787	8.47966e-12	6.40888e-08	55.8761	CpG	hypermethylated
chr1	180875344	8.90443e-12	6.61775e-08	61.3031	CpG	hypermethylated
chr1	247083405	8.87002e-12	6.61775e-08	52.7602	CpG	hypermethylated
chr1	262783027	8.87113e-12	6.61775e-08	76.288	CpG	hypermethylated
chr21	18749013	9.3261e-12	6.81751e-08	74.5704	CpG	hypermethylated
chr16	13519549	1.09168e-11	7.89408e-08	69.3421	CpG	hypermethylated
chr18	47698545	1.16511e-11	8.37976e-08	51.478	CpG	hypermethylated
chr5	115727097	1.18658e-11	8.48856e-08	49.8264	CpG	hypermethylated
chr6	28811940	1.38567e-11	9.86004e-08	76.1785	CpG	hypermethylated
chr4	32145376	1.43678e-11	1.01697e-07	63.5942	CpG	hypermethylated
chr4	31787115	1.46905e-11	1.03308e-07	50.1835	CpG	hypermethylated
chr21	13380965	1.62659e-11	1.12745e-07	60.9704	CpG	hypermethylated
chr18	37492916	1.72544e-11	1.1837e-07	60.5544	CpG	hypermethylated
chr4	30499090	1.75542e-11	1.19812e-07	51.0098	CpG	hypermethylated
chr2	90997137	1.83682e-11	1.24732e-07	77.6364	CpG	hypermethylated
chr1	151283013	1.89464e-11	1.28008e-07	76.6071	CpG	hypermethylated
chr2	180073317	2.01434e-11	1.34065e-07	62.8077	CpG	hypermethylated
chr16	11961579	2.00675e-11	1.34065e-07	75.4706	CpG	hypermethylated
chr5	28839742	2.15199e-11	1.41815e-07	76.0753	CpG	hypermethylated
chr4	120860120	2.33311e-11	1.5225e-07	75.7779	CpG	hypermethylated
chr16	69296213	2.35434e-11	1.5289e-07	59.4907	CpG	hypermethylated
chr8	81624204	2.49654e-11	1.60565e-07	75.6847	CpG	hypermethylated
chr20	26520048	2.74343e-11	1.756e-07	64.9412	CpG	hypermethylated
chr4	43954459	3.04146e-11	1.9102e-07	50.7578	CpG	hypermethylated
chr24	21704502	3.26945e-11	2.0438e-07	69.5158	CpG	hypermethylated
chr1	169562195	3.4887e-11	2.17071e-07	61.2323	CpG	hypermethylated
chr7	97202711	3.55314e-11	2.20057e-07	66.7502	CpG	hypermethylated
chr1	193783964	3.63105e-11	2.22819e-07	77.8718	CpG	hypermethylated
chr13	42401053	3.73084e-11	2.27897e-07	69.9471	CpG	hypermethylated
chr1	265389481	3.85059e-11	2.31434e-07	74.3323	CpG	hypermethylated
chr4	82596141	4.95883e-11	2.89682e-07	78.1092	CpG	hypermethylated
chr7	102646557	5.30413e-11	3.07065e-07	66.807	CpG	hypermethylated
chr16	13826463	5.72449e-11	3.2449e-07	74.2456	CpG	hypermethylated
chr2	90946734	5.91633e-11	3.3395e-07	77.1954	CpG	hypermethylated
chr1	247220554	5.99187e-11	3.35383e-07	55.6799	CpG	hypermethylated
chr6	3086394	6.13094e-11	3.41738e-07	56.7963	CpG	hypermethylated
chr4	32880636	6.48321e-11	3.58387e-07	67.2712	CpG	hypermethylated
chr3	102285903	6.57823e-11	3.62142e-07	66.7992	CpG	hypermethylated
chr4	70323396	7.31877e-11	3.96386e-07	63.0676	CpG	hypermethylated
chr10	88158577	7.84106e-11	4.22961e-07	51.6176	CpG	hypermethylated
chr19	919860	8.31617e-11	4.45e-07	68.0088	CpG	hypermethylated
chr4	81075922	8.51712e-11	4.52136e-07	73.7075	CpG	hypermethylated
chr8	89007248	9.01763e-11	4.74937e-07	64.6904	CpG	hypermethylated
chr2	214470315	9.46279e-11	4.90965e-07	71.1114	CpG	hypermethylated
chr4	29918491	9.46876e-11	4.90965e-07	64.9074	CpG	hypermethylated
chr1	155727529	9.69642e-11	4.98902e-07	73.0283	CpG	hypermethylated
chr2	99438203	9.66041e-11	4.98902e-07	58.0177	CpG	hypermethylated
chr1	160588308	1.17937e-10	5.99891e-07	58.2108	CpG	hypermethylated
chr1	261884579	1.20352e-10	6.08739e-07	65.92	CpG	hypermethylated
chr12	21848596	1.20587e-10	6.08739e-07	73.1343	CpG	hypermethylated
chr1	158652665	1.34999e-10	6.63954e-07	61.3472	CpG	hypermethylated
chr15	23459666	1.3463e-10	6.63954e-07	73.2182	CpG	hypermethylated
chr1	154676664	1.42372e-10	6.97653e-07	59.3689	CpG	hypermethylated
chr6	75326922	1.61198e-10	7.81317e-07	75.4457	CpG	hypermethylated
chr10	87112466	1.64116e-10	7.90029e-07	54.9042	CpG	hypermethylated
chr19	9059259	1.66504e-10	7.95508e-07	67.0446	CpG	hypermethylated
chr1	262724726	1.74337e-10	8.26313e-07	62.2416	CpG	hypermethylated
chr5	110723638	1.74805e-10	8.26313e-07	71.5479	CpG	hypermethylated
chr14	25515981	1.84854e-10	8.67683e-07	48.0156	CpG	hypermethylated
chr1	262057306	1.90758e-10	8.92266e-07	74.7198	CpG	hypermethylated
chr13	41575936	1.96167e-10	9.14367e-07	52.9915	CpG	hypermethylated
chr1	120832764	1.99679e-10	9.27507e-07	61.0519	CpG	hypermethylated
chr1	164537455	2.078e-10	9.6189e-07	62.1374	CpG	hypermethylated
chr17	33139496	2.51739e-10	1.15727e-06	61.6827	CpG	hypermethylated
chr1	261097588	2.53079e-10	1.15945e-06	76.5857	CpG	hypermethylated
chr1	157424398	2.5502e-10	1.16435e-06	71.4286	CpG	hypermethylated
chr2	190877645	2.60371e-10	1.18072e-06	71.7708	CpG	hypermethylated
chr2	95285869	2.71356e-10	1.21237e-06	56.1842	CpG	hypermethylated
chr8	96967397	2.69514e-10	1.21237e-06	70.3726	CpG	hypermethylated
chr26	14988862	2.71883e-10	1.21237e-06	64.8893	CpG	hypermethylated
chr8	53501489	2.72802e-10	1.21243e-06	52.1914	CpG	hypermethylated
chr3	6526683	2.73737e-10	1.21256e-06	51.0685	CpG	hypermethylated
chr25	31819423	2.80364e-10	1.23374e-06	68.472	CpG	hypermethylated
chr1	264248009	2.82108e-10	1.23735e-06	75.2928	CpG	hypermethylated
chr1	261106702	3.11905e-10	1.35472e-06	76.5444	CpG	hypermethylated
chr2	192628025	3.15848e-10	1.3674e-06	68.8845	CpG	hypermethylated
chr7	97026237	3.43347e-10	1.47689e-06	52.3325	CpG	hypermethylated
chr10	42349210	3.44905e-10	1.47884e-06	52.8907	CpG	hypermethylated
chr2	101980319	3.48948e-10	1.4914e-06	76.4048	CpG	hypermethylated
chr4	120002525	3.54093e-10	1.50287e-06	56.9774	CpG	hypermethylated
chr1	261094293	3.78251e-10	1.58623e-06	75.46	CpG	hypermethylated
chr9	96324017	4.44235e-10	1.83987e-06	58.9356	CpG	hypermethylated
chr5	115130441	4.80018e-10	1.97584e-06	76.0971	CpG	hypermethylated
chr10	52067012	4.86137e-10	1.99489e-06	51.2447	CpG	hypermethylated
chr17	42098723	5.36752e-10	2.18916e-06	53.5173	CpG	hypermethylated
chr1	151675017	5.69327e-10	2.30097e-06	72.3333	CpG	hypermethylated
chr7	92811068	5.94005e-10	2.39347e-06	54.2076	CpG	hypermethylated
chr2	11943707	5.95829e-10	2.39361e-06	67.3318	CpG	hypermethylated
chr18	17529344	6.18274e-10	2.46161e-06	66.2424	CpG	hypermethylated
chr1	267198590	6.29779e-10	2.49258e-06	65.7623	CpG	hypermethylated
chr8	87950678	6.85145e-10	2.69576e-06	76.5324	CpG	hypermethylated
chr1	261720990	6.8754e-10	2.69725e-06	49.1228	CpG	hypermethylated
chr7	97047686	7.56337e-10	2.95846e-06	74.0741	CpG	hypermethylated
chr7	97202396	7.80597e-10	3.0356e-06	67.1529	CpG	hypermethylated
chr1	264249630	8.82887e-10	3.40371e-06	61.3208	CpG	hypermethylated
chr18	35691162	9.42292e-10	3.61191e-06	55.3245	CpG	hypermethylated
chr4	33033888	9.96424e-10	3.78685e-06	71.0256	CpG	hypermethylated
chr1	152289789	1.05285e-09	3.96749e-06	69.0727	CpG	hypermethylated
chr5	23574124	1.08085e-09	4.06154e-06	64.0523	CpG	hypermethylated
chr3	209484573	1.14224e-09	4.26825e-06	68.254	CpG	hypermethylated
chr8	41905884	1.17151e-09	4.36546e-06	59.8138	CpG	hypermethylated
chr15	28212138	1.26883e-09	4.6889e-06	61.9029	CpG	hypermethylated
chr6	75192618	1.27419e-09	4.69573e-06	64.1373	CpG	hypermethylated
chr8	53596129	1.43435e-09	5.24266e-06	54.4752	CpG	hypermethylated
chr21	15041231	1.58174e-09	5.73437e-06	69.2224	CpG	hypermethylated
chr1	99634172	1.64081e-09	5.91647e-06	69.0455	CpG	hypermethylated
chr5	58931396	1.68974e-09	6.07652e-06	51.7549	CpG	hypermethylated
chr24	16562491	1.72756e-09	6.17928e-06	56.0621	CpG	hypermethylated
chr1	168568643	1.73702e-09	6.19657e-06	55.3922	CpG	hypermethylated
chr1	249751065	1.805e-09	6.42195e-06	64	CpG	hypermethylated
chr1	259659513	1.86135e-09	6.60488e-06	54.3206	CpG	hypermethylated
chr8	8427941	1.87991e-09	6.65308e-06	60.6771	CpG	hypermethylated
chr6	61923224	1.92725e-09	6.8026e-06	65.1677	CpG	hypermethylated
chr23	10701564	2.06191e-09	7.18316e-06	62.4616	CpG	hypermethylated
chr2	176008583	2.19752e-09	7.57668e-06	78.7968	CpG	hypermethylated
chr25	16392970	2.30951e-09	7.92195e-06	72.3404	CpG	hypermethylated
chr4	106315863	2.63936e-09	8.9388e-06	48.7776	CpG	hypermethylated
chr8	80081862	2.66377e-09	8.97602e-06	68.2549	CpG	hypermethylated
chr1	231418819	2.67248e-09	8.98272e-06	69.1354	CpG	hypermethylated
chr1	261987125	2.71629e-09	9.1071e-06	58.6835	CpG	hypermethylated
chr1	261096299	2.7577e-09	9.20532e-06	74.7807	CpG	hypermethylated
chr16	11186182	2.77341e-09	9.22921e-06	72.0693	CpG	hypermethylated
chr1	158949756	3.02647e-09	9.94763e-06	65.0109	CpG	hypermethylated
chr3	19465830	3.14786e-09	1.03212e-05	52.2362	CpG	hypermethylated
chr1	157134412	3.27063e-09	1.06976e-05	66.063	CpG	hypermethylated
chr6	75432018	3.74694e-09	1.21958e-05	71.7267	CpG	hypermethylated
chr17	20965721	3.89014e-09	1.26006e-05	62.3679	CpG	hypermethylated
chr17	42126438	4.25597e-09	1.36862e-05	72.735	CpG	hypermethylated
chr16	8329793	4.29002e-09	1.37626e-05	55.537	CpG	hypermethylated
chr26	21585854	4.66975e-09	1.48738e-05	56.7609	CpG	hypermethylated
chr5	115911994	4.90757e-09	1.54838e-05	64.9715	CpG	hypermethylated
chr9	62592171	5.2795e-09	1.65016e-05	68.3176	CpG	hypermethylated
chr7	50790959	5.33073e-09	1.66229e-05	72.9238	CpG	hypermethylated
chr1	166767191	5.34993e-09	1.6644e-05	56.8067	CpG	hypermethylated
chr1	158630607	5.69758e-09	1.76435e-05	69.7137	CpG	hypermethylated
chr4	27560432	5.97257e-09	1.83755e-05	67.7722	CpG	hypermethylated
chr8	85800802	5.98892e-09	1.83755e-05	53.1699	CpG	hypermethylated
chr10	42439150	5.97748e-09	1.83755e-05	50.267	CpG	hypermethylated
chr1	156302730	6.26581e-09	1.90503e-05	66.8658	CpG	hypermethylated
chr1	168758964	6.388e-09	1.93777e-05	54.2554	CpG	hypermethylated
chr8	96672318	6.43333e-09	1.94711e-05	67.7347	CpG	hypermethylated
chr4	127218004	6.46717e-09	1.95293e-05	60.3419	CpG	hypermethylated
chr2	64824979	6.52555e-09	1.96171e-05	59.6132	CpG	hypermethylated
chr15	38399753	7.05185e-09	2.10104e-05	60.8007	CpG	hypermethylated
chr7	40787026	7.53706e-09	2.22087e-05	60.5	CpG	hypermethylated
chr6	57645801	7.69924e-09	2.25967e-05	59.0682	CpG	hypermethylated
chr3	22253581	8.40638e-09	2.43413e-05	45.8377	CpG	hypermethylated
chr13	41575686	8.42588e-09	2.43451e-05	50.3497	CpG	hypermethylated
chr4	22349463	8.46293e-09	2.43994e-05	60.5072	CpG	hypermethylated
chr17	21821254	8.50727e-09	2.44745e-05	65.2083	CpG	hypermethylated
chr5	85334646	8.60791e-09	2.47109e-05	65.974	CpG	hypermethylated
chr16	69093389	9.05549e-09	2.58847e-05	60.3571	CpG	hypermethylated
chr4	29567640	9.08602e-09	2.59166e-05	70.5569	CpG	hypermethylated
chr1	146107990	9.4079e-09	2.67208e-05	52.0913	CpG	hypermethylated
chr15	28200255	9.82604e-09	2.76734e-05	74.0478	CpG	hypermethylated
chr4	30492541	9.9974e-09	2.80968e-05	46.9218	CpG	hypermethylated
chr1	262054147	1.00345e-08	2.81418e-05	53.9931	CpG	hypermethylated
chr17	51523610	1.02503e-08	2.86272e-05	56.0386	CpG	hypermethylated
chr3	166010132	1.02967e-08	2.8637e-05	61.1254	CpG	hypermethylated
chr9	82434428	1.02904e-08	2.8637e-05	64.6313	CpG	hypermethylated
chr3	41119085	1.04254e-08	2.88751e-05	48.8793	CpG	hypermethylated
chr4	72793668	1.05449e-08	2.91458e-05	46.0806	CpG	hypermethylated
chr4	69207505	1.07278e-08	2.95901e-05	48.2759	CpG	hypermethylated
chr10	3495607	1.08923e-08	2.99819e-05	53.2378	CpG	hypermethylated
chr1	150817632	1.09966e-08	3.0207e-05	47.8108	CpG	hypermethylated
chr5	65987960	1.11569e-08	3.05843e-05	66.8693	CpG	hypermethylated
chr4	85602039	1.15288e-08	3.15393e-05	54.1554	CpG	hypermethylated
chr9	84260525	1.20678e-08	3.28125e-05	59.2235	CpG	hypermethylated
chr1	262066232	1.2448e-08	3.37092e-05	47.0692	CpG	hypermethylated
chr1	261118128	1.31995e-08	3.56721e-05	74.49	CpG	hypermethylated
chr1	170051890	1.34635e-08	3.62393e-05	44.5262	CpG	hypermethylated
chr1	150759785	1.39063e-08	3.72809e-05	60.3801	CpG	hypermethylated
chr5	87113156	1.41083e-08	3.75966e-05	50.6942	CpG	hypermethylated
chr10	81853980	1.45479e-08	3.86141e-05	57.8066	CpG	hypermethylated
chr4	30716445	1.46342e-08	3.87161e-05	71.8698	CpG	hypermethylated
chr5	37790865	1.47411e-08	3.88956e-05	58.4127	CpG	hypermethylated
chr4	41100614	1.4821e-08	3.90292e-05	43.8712	CpG	hypermethylated
chr2	224841621	1.54122e-08	4.03485e-05	51.908	CpG	hypermethylated
chr4	32436628	1.54124e-08	4.03485e-05	50.1063	CpG	hypermethylated
chr1	166875854	1.59703e-08	4.16459e-05	46.6929	CpG	hypermethylated
chr1	166573684	1.66101e-08	4.31061e-05	48.0705	CpG	hypermethylated
chr18	46454761	1.65689e-08	4.31061e-05	48.2949	CpG	hypermethylated
chr12	12461505	1.67333e-08	4.32981e-05	65.6067	CpG	hypermethylated
chr4	85463476	1.75878e-08	4.52464e-05	64.5481	CpG	hypermethylated
chr2	216774563	1.76558e-08	4.52884e-05	61.2637	CpG	hypermethylated
chr26	14152123	1.8027e-08	4.60225e-05	45.2759	CpG	hypermethylated
chr6	71869821	1.98285e-08	5.00485e-05	60.1728	CpG	hypermethylated
chr1	120762766	2.12415e-08	5.34135e-05	45.463	CpG	hypermethylated
chr1	149961119	2.16113e-08	5.42413e-05	46.4461	CpG	hypermethylated
chr7	94749494	2.37275e-08	5.89992e-05	50.4206	CpG	hypermethylated
chr1	273796012	2.46111e-08	6.0857e-05	65.0591	CpG	hypermethylated
chr4	70137733	2.49118e-08	6.14869e-05	49.6996	CpG	hypermethylated
chr1	265402581	2.52829e-08	6.21735e-05	55.6003	CpG	hypermethylated
chr1	159640781	2.62686e-08	6.43608e-05	52.6742	CpG	hypermethylated
chr2	180057342	2.73129e-08	6.60724e-05	56.7209	CpG	hypermethylated
chr25	16371729	2.75875e-08	6.66161e-05	67.2847	CpG	hypermethylated
chr5	81369918	2.91855e-08	7.03479e-05	62.8682	CpG	hypermethylated
chr1	157138964	2.9859e-08	7.17128e-05	65.2282	CpG	hypermethylated
chr15	16195208	3.15586e-08	7.51204e-05	63.5734	CpG	hypermethylated
chr23	12037534	3.17794e-08	7.55118e-05	68.6611	CpG	hypermethylated
chr2	211744697	3.236e-08	7.66191e-05	50.6439	CpG	hypermethylated
chr18	33238241	3.29034e-08	7.76309e-05	68.6098	CpG	hypermethylated
chr1	247116837	3.36695e-08	7.91592e-05	48.6623	CpG	hypermethylated
chr2	176566058	3.37479e-08	7.92042e-05	67.5128	CpG	hypermethylated
chr4	6280167	3.43222e-08	8.04112e-05	45.084	CpG	hypermethylated
chr6	55830550	3.45791e-08	8.08343e-05	63.2169	CpG	hypermethylated
chr2	12145634	3.52416e-08	8.18484e-05	59.692	CpG	hypermethylated
chr1	152906295	3.60633e-08	8.33229e-05	70.7851	CpG	hypermethylated
chr2	175974435	4.02418e-08	9.23392e-05	77.8147	CpG	hypermethylated
chr7	91892687	4.03529e-08	9.24354e-05	47.0152	CpG	hypermethylated
chr9	33444684	4.1021e-08	9.34981e-05	45.241	CpG	hypermethylated
chr19	33097424	4.315e-08	9.78375e-05	50.4846	CpG	hypermethylated
chr12	21192810	4.34349e-08	9.83169e-05	49.8611	CpG	hypermethylated
chr1	264208885	4.3871e-08	9.91363e-05	74.1379	CpG	hypermethylated
chr17	58003788	4.43332e-08	0.000100012	65.4009	CpG	hypermethylated
chr19	37047859	4.47168e-08	0.00010045	59.697	CpG	hypermethylated
chr1	156311161	4.73172e-08	0.000105851	65.1094	CpG	hypermethylated
chr16	14506812	4.93023e-08	0.000110108	71.8859	CpG	hypermethylated
chr16	7437347	5.01821e-08	0.000111705	63.1206	CpG	hypermethylated
chr7	96643367	5.30148e-08	0.000117613	63.5568	CpG	hypermethylated
chr13	86694480	5.32224e-08	0.000117879	53.9976	CpG	hypermethylated
chr10	50531618	5.33458e-08	0.000117957	50.4551	CpG	hypermethylated
chr7	96462565	5.39106e-08	0.000119009	45.8041	CpG	hypermethylated
chr9	23207864	5.49633e-08	0.000120735	55.3516	CpG	hypermethylated
chr26	48704492	5.49598e-08	0.000120735	55.0437	CpG	hypermethylated
chr25	16378040	5.79616e-08	0.00012649	72.5487	CpG	hypermethylated
chr6	35660527	6.36709e-08	0.000138273	52.612	CpG	hypermethylated
chr8	77532838	6.41749e-08	0.000139142	63.9216	CpG	hypermethylated
chr10	50538834	6.47089e-08	0.000140072	47.6969	CpG	hypermethylated
chr25	18515676	6.5961e-08	0.000142093	73.178	CpG	hypermethylated
chr16	13476339	6.66336e-08	0.000142852	71.5727	CpG	hypermethylated
chr5	28126542	6.70776e-08	0.000143574	59.208	CpG	hypermethylated
chr7	21737823	7.35029e-08	0.000156078	55.4604	CpG	hypermethylated
chr16	14500947	7.5833e-08	0.000160516	69.0936	CpG	hypermethylated
chr2	52111175	7.6264e-08	0.000161173	59.4999	CpG	hypermethylated
chr5	76062216	7.83967e-08	0.000164382	49.9885	CpG	hypermethylated
chr4	34699073	7.97701e-08	0.000166739	65.7969	CpG	hypermethylated
chr5	43512630	8.06257e-08	0.000168002	53.567	CpG	hypermethylated
chr2	179987613	8.19068e-08	0.000170083	63.1876	CpG	hypermethylated
chr5	111903694	8.20055e-08	0.000170083	48.1013	CpG	hypermethylated
chr16	9752701	8.6641e-08	0.000179141	41.6556	CpG	hypermethylated
chr1	161983482	8.71888e-08	0.000179996	60.4579	CpG	hypermethylated
chr4	5375525	9.17949e-08	0.000188342	68.0615	CpG	hypermethylated
chr1	11219852	9.2581e-08	0.000189374	69.1877	CpG	hypermethylated
chr13	35160510	9.25333e-08	0.000189374	66.6582	CpG	hypermethylated
chr19	30910437	9.31014e-08	0.000190148	66.8505	CpG	hypermethylated
chr18	30818128	9.5142e-08	0.000193136	57.0673	CpG	hypermethylated
chr17	41307622	9.63574e-08	0.000195307	57.7234	CpG	hypermethylated
chr1	150485623	9.68544e-08	0.000195896	58.1331	CpG	hypermethylated
chr5	84928101	9.69409e-08	0.000195896	60.307	CpG	hypermethylated
chr20	4693452	9.93539e-08	0.000200469	52.5046	CpG	hypermethylated
chr1	298283464	1.03443e-07	0.000208406	65.8459	CpG	hypermethylated
chr6	33754205	1.07365e-07	0.000215981	45.5612	CpG	hypermethylated
chr4	23485099	1.0987e-07	0.000220359	60.1871	CpG	hypermethylated
chr2	191031245	1.11088e-07	0.000222467	61.9408	CpG	hypermethylated
chr13	23423342	1.12806e-07	0.000224898	63.599	CpG	hypermethylated
chr1	148025329	1.15476e-07	0.000229196	53.5099	CpG	hypermethylated
chr4	29261359	1.1852e-07	0.000234543	58.8743	CpG	hypermethylated
chr18	38361220	1.19311e-07	0.000235759	67.5745	CpG	hypermethylated
chr2	212332795	1.215e-07	0.000239731	45.3081	CpG	hypermethylated
chr18	47267943	1.24095e-07	0.000244131	60.035	CpG	hypermethylated
chr1	153805233	1.25319e-07	0.000245304	62.3255	CpG	hypermethylated
chr3	49610527	1.25425e-07	0.000245304	69.4952	CpG	hypermethylated
chr16	14987529	1.24962e-07	0.000245304	72.7411	CpG	hypermethylated
chr1	157864552	1.27052e-07	0.000247761	61.876	CpG	hypermethylated
chr21	15033598	1.27285e-07	0.000247855	52.7142	CpG	hypermethylated
chr3	22436145	1.29139e-07	0.000250735	63.8963	CpG	hypermethylated
chr4	28589212	1.30253e-07	0.000252166	58.1343	CpG	hypermethylated
chr4	86737300	1.31834e-07	0.000254489	62.8157	CpG	hypermethylated
chr16	12385949	1.3627e-07	0.000262297	69.0686	CpG	hypermethylated
chr18	8051019	1.37098e-07	0.00026351	58.3751	CpG	hypermethylated
chr7	97182049	1.38116e-07	0.000264866	61.6176	CpG	hypermethylated
chr1	259227600	1.40783e-07	0.000269433	44.5869	CpG	hypermethylated
chr4	79630361	1.43271e-07	0.000273412	76.2888	CpG	hypermethylated
chr6	68140992	1.43253e-07	0.000273412	49.8736	CpG	hypermethylated
chr8	81887140	1.51005e-07	0.000286943	45.2309	CpG	hypermethylated
chr26	27009715	1.52448e-07	0.000288865	50.1478	CpG	hypermethylated
chr13	41575920	1.54695e-07	0.000292708	47.9351	CpG	hypermethylated
chr16	11961550	1.60932e-07	0.000303222	66.373	CpG	hypermethylated
chr3	179398692	1.62385e-07	0.00030382	60.1225	CpG	hypermethylated
chr26	48150868	1.64637e-07	0.000307175	54.2728	CpG	hypermethylated
chr6	27300258	1.65278e-07	0.000307252	68.9313	CpG	hypermethylated
chr7	29409070	1.65367e-07	0.000307252	43.6611	CpG	hypermethylated
chr1	171124149	1.67901e-07	0.000311095	68.1474	CpG	hypermethylated
chr8	41908527	1.81843e-07	0.000334611	45.8888	CpG	hypermethylated
chr23	32064683	1.83739e-07	0.000337172	58.4732	CpG	hypermethylated
chr4	34578339	1.89053e-07	0.000345029	60.4444	CpG	hypermethylated
chr1	266873741	1.92453e-07	0.000349718	59.6105	CpG	hypermethylated
chr4	63728692	1.92174e-07	0.000349718	66.5483	CpG	hypermethylated
chr10	88258279	1.9313e-07	0.000349718	45.0704	CpG	hypermethylated
chr17	29439620	1.93412e-07	0.000349718	65.4925	CpG	hypermethylated
chr18	28281800	1.93452e-07	0.000349718	60.0616	CpG	hypermethylated
chr6	78780971	2.04043e-07	0.000367375	68	CpG	hypermethylated
chr17	33040492	2.05072e-07	0.000368731	64.3421	CpG	hypermethylated
chr1	166437166	2.07093e-07	0.000370871	60.0906	CpG	hypermethylated
chr1	262067515	2.09309e-07	0.000373339	43.2189	CpG	hypermethylated
chr26	49058789	2.09738e-07	0.000373606	50.7398	CpG	hypermethylated
chr3	166455969	2.10285e-07	0.000374082	52.3529	CpG	hypermethylated
chr8	94753538	2.14267e-07	0.00038066	55.9487	CpG	hypermethylated
chr1	166963819	2.16093e-07	0.000382887	58.2496	CpG	hypermethylated
chr25	18974881	2.20715e-07	0.000390559	60.0599	CpG	hypermethylated
chr1	156980624	2.21785e-07	0.000391453	47.1364	CpG	hypermethylated
chr17	43565446	2.22044e-07	0.000391453	63.4615	CpG	hypermethylated
chr6	63950196	2.24467e-07	0.000395108	70.1528	CpG	hypermethylated
chr9	69467340	2.26801e-07	0.000398691	49.3724	CpG	hypermethylated
chr23	2664198	2.31435e-07	0.000405771	52.4457	CpG	hypermethylated
chr19	33097910	2.33666e-07	0.000409146	38.5003	CpG	hypermethylated
chr9	18895031	2.34601e-07	0.000410247	48.0035	CpG	hypermethylated
chr4	119256906	2.38172e-07	0.000415405	63.5234	CpG	hypermethylated
chr23	11957571	2.41433e-07	0.000419998	63.4166	CpG	hypermethylated
chr24	4342519	2.49645e-07	0.000433719	65.9314	CpG	hypermethylated
chr2	180120027	2.62646e-07	0.000453363	64.5292	CpG	hypermethylated
chr4	113831260	2.68823e-07	0.000462236	65.9405	CpG	hypermethylated
chr8	53604186	2.72414e-07	0.000467209	40.9908	CpG	hypermethylated
chr16	18805325	2.73613e-07	0.000468664	72.4482	CpG	hypermethylated
chr13	41576028	2.74446e-07	0.00046889	46.4879	CpG	hypermethylated
chr16	11545372	2.74363e-07	0.00046889	63.9915	CpG	hypermethylated
chr8	8612661	2.78724e-07	0.000474647	51.6239	CpG	hypermethylated
chr18	13864197	2.84267e-07	0.000482589	48.0843	CpG	hypermethylated
chr2	26916473	2.85583e-07	0.000483595	42.9137	CpG	hypermethylated
chr1	262018009	2.93677e-07	0.0004958	40.835	CpG	hypermethylated
chr2	195657251	2.93777e-07	0.0004958	70.254	CpG	hypermethylated
chr4	9905327	2.93902e-07	0.0004958	66.8557	CpG	hypermethylated
chr18	7887388	3.01582e-07	0.00050534	43.2225	CpG	hypermethylated
chr1	150524781	3.03669e-07	0.00050716	67.6743	CpG	hypermethylated
chr4	5474831	3.03654e-07	0.00050716	65.3061	CpG	hypermethylated
chr15	26063266	3.14094e-07	0.000522613	68.3096	CpG	hypermethylated
chr5	37847770	3.15251e-07	0.000523887	70.3756	CpG	hypermethylated
chr1	127036966	3.15949e-07	0.000524317	48.1481	CpG	hypermethylated
chr1	226927126	3.16353e-07	0.000524317	54.0012	CpG	hypermethylated
chr4	33739818	3.20104e-07	0.000529321	65.373	CpG	hypermethylated
chr1	262137193	3.23883e-07	0.000534249	63.1119	CpG	hypermethylated
chr2	195712223	3.24729e-07	0.000534577	65.3947	CpG	hypermethylated
chr14	30795526	3.24881e-07	0.000534577	42.2535	CpG	hypermethylated
chr17	35610275	3.31563e-07	0.000544234	66.3151	CpG	hypermethylated
chr2	205252251	3.39054e-07	0.000554489	52.7747	CpG	hypermethylated
chr18	47214922	3.4754e-07	0.00056467	60.6377	CpG	hypermethylated
chr10	51957154	3.53882e-07	0.000573133	49.8209	CpG	hypermethylated
chr4	78781462	3.61477e-07	0.000583315	56.0649	CpG	hypermethylated
chr4	74696259	3.65024e-07	0.000588328	63.7508	CpG	hypermethylated
chr16	76844301	3.65958e-07	0.000588417	44.6255	CpG	hypermethylated
chr23	37350245	3.65595e-07	0.000588417	52.6511	CpG	hypermethylated
chr4	79396041	3.69398e-07	0.000593235	55.7639	CpG	hypermethylated
chr1	263510784	3.70962e-07	0.00059432	39.2077	CpG	hypermethylated
chr4	27097749	3.73399e-07	0.000597507	57.6484	CpG	hypermethylated
chr21	17396365	3.77244e-07	0.000602396	66.0481	CpG	hypermethylated
chr5	60534797	3.799e-07	0.000605016	48.6196	CpG	hypermethylated
chr21	17387535	3.88854e-07	0.000617805	66.7408	CpG	hypermethylated
chr21	48736780	3.95356e-07	0.000626646	48.1581	CpG	hypermethylated
chr1	29820681	4.02276e-07	0.000635357	51.7756	CpG	hypermethylated
chr1	261767940	4.14772e-07	0.00065355	56.477	CpG	hypermethylated
chr16	14587221	4.19468e-07	0.000659395	69.1558	CpG	hypermethylated
chr1	149424145	4.23705e-07	0.000664495	54.1417	CpG	hypermethylated
chr2	4119116	4.25888e-07	0.000667136	52.8323	CpG	hypermethylated
chr26	22574287	4.29947e-07	0.000671921	44.6953	CpG	hypermethylated
chr4	43946005	4.31674e-07	0.000673833	44.036	CpG	hypermethylated
chr1	120887235	4.34295e-07	0.000677133	56.9493	CpG	hypermethylated
chr1	233795401	4.4148e-07	0.000687536	68.5998	CpG	hypermethylated
chr7	12550511	4.47525e-07	0.00069533	39.4626	CpG	hypermethylated
chr15	36448417	4.50399e-07	0.000698983	53.8048	CpG	hypermethylated
chr16	17489028	4.84233e-07	0.000748021	68.1264	CpG	hypermethylated
chr7	28624581	4.88925e-07	0.000754398	52.6145	CpG	hypermethylated
chr9	5511874	5.19468e-07	0.00079968	52.4081	CpG	hypermethylated
chr23	28747357	5.2222e-07	0.00080115	49.5226	CpG	hypermethylated
chr2	204126822	5.23946e-07	0.000802877	47.7085	CpG	hypermethylated
chr7	14843401	5.27203e-07	0.000805163	66.8056	CpG	hypermethylated
chr19	7071406	5.26107e-07	0.000805163	45.5102	CpG	hypermethylated
chr16	16799855	5.391e-07	0.000821394	67.5512	CpG	hypermethylated
chr1	200011907	5.45897e-07	0.00082986	52.619	CpG	hypermethylated
chr1	247486235	5.53332e-07	0.000840209	50.5256	CpG	hypermethylated
chr1	238996575	5.73436e-07	0.000863871	49.8136	CpG	hypermethylated
chr4	78789513	5.73412e-07	0.000863871	62.1753	CpG	hypermethylated
chr5	44873298	6.07522e-07	0.000909078	70.6056	CpG	hypermethylated
chr17	27287429	6.08933e-07	0.000910172	60.5684	CpG	hypermethylated
chr18	41065365	6.1926e-07	0.000923543	51.0849	CpG	hypermethylated
chr4	33586340	6.26797e-07	0.000931668	50.3598	CpG	hypermethylated
chr6	78170867	6.26465e-07	0.000931668	52.7013	CpG	hypermethylated
chr8	88509857	6.38058e-07	0.00094421	43.2702	CpG	hypermethylated
chr2	22068676	6.66991e-07	0.000983761	58.3254	CpG	hypermethylated
chr3	61224982	6.74117e-07	0.000992083	57.3043	CpG	hypermethylated
chr15	68102218	6.80176e-07	0.000999876	58.2895	CpG	hypermethylated
chr23	61177268	6.80907e-07	0.000999876	56.372	CpG	hypermethylated
chr12	23992939	6.86524e-07	0.00100592	53.588	CpG	hypermethylated
chr6	1235629	6.89508e-07	0.00100918	58.6594	CpG	hypermethylated
chr21	13462412	7.13179e-07	0.00104041	65.2255	CpG	hypermethylated
chr2	74906407	7.14481e-07	0.00104118	60.7316	CpG	hypermethylated
chr17	47894125	7.3199e-07	0.00106437	56.0196	CpG	hypermethylated
chr6	57610293	7.42655e-07	0.00107754	63.4358	CpG	hypermethylated
chr2	108212178	7.4928e-07	0.00108597	54.5027	CpG	hypermethylated
chr12	28541207	7.50992e-07	0.00108728	43.3974	CpG	hypermethylated
chr1	264213923	7.53878e-07	0.00108896	64.19	CpG	hypermethylated
chr5	86791109	7.54836e-07	0.00108896	69.1667	CpG	hypermethylated
chr7	97683460	7.57162e-07	0.00109031	47.8261	CpG	hypermethylated
chr2	209982503	7.68565e-07	0.00110199	43.7846	CpG	hypermethylated
chr1	157875880	8.31943e-07	0.00118777	63.0125	CpG	hypermethylated
chr18	45324404	8.4423e-07	0.00120146	45.4941	CpG	hypermethylated
chr17	43568212	8.46756e-07	0.00120378	51.6209	CpG	hypermethylated
chr1	168142678	8.67823e-07	0.00123242	49.627	CpG	hypermethylated
chr24	23007825	8.80283e-07	0.00124746	63.7102	CpG	hypermethylated
chr4	21701242	8.9651e-07	0.00126777	57.931	CpG	hypermethylated
chr2	26453622	9.02604e-07	0.00127235	56.1384	CpG	hypermethylated
chr1	166105975	9.12164e-07	0.00128448	61.1047	CpG	hypermethylated
chr2	46968800	9.27099e-07	0.00130277	64.3407	CpG	hypermethylated
chr2	203984065	9.28792e-07	0.00130377	65.7264	CpG	hypermethylated
chr1	125373895	9.30683e-07	0.00130506	55.4238	CpG	hypermethylated
chr20	22610832	9.32471e-07	0.0013062	43.2703	CpG	hypermethylated
chr4	32438110	9.3962e-07	0.00131402	39.8314	CpG	hypermethylated
chr16	14271484	9.40022e-07	0.00131402	54.8202	CpG	hypermethylated
chr9	53034916	9.59737e-07	0.00133739	54.2651	CpG	hypermethylated
chr5	115873958	9.84795e-07	0.00136661	52.5637	CpG	hypermethylated
chr25	9327810	1.02764e-06	0.00142018	67.201	CpG	hypermethylated
chr9	88701211	1.03286e-06	0.00142591	65.1843	CpG	hypermethylated
chr1	239995156	1.04295e-06	0.00143541	60.2268	CpG	hypermethylated
chr26	49060630	1.04258e-06	0.00143541	47.1163	CpG	hypermethylated
chr1	229338114	1.06193e-06	0.0014546	54.6226	CpG	hypermethylated
chr5	27452524	1.07061e-06	0.00146145	66.9782	CpG	hypermethylated
chr21	15165427	1.0809e-06	0.00147399	53.0278	CpG	hypermethylated
chr18	32639561	1.09585e-06	0.00149055	48.1604	CpG	hypermethylated
chr3	168371934	1.12781e-06	0.00153015	43.9228	CpG	hypermethylated
chr7	26068440	1.13136e-06	0.00153342	57.2917	CpG	hypermethylated
chr2	193357823	1.14433e-06	0.00154629	54.7435	CpG	hypermethylated
chr26	42574753	1.14325e-06	0.00154629	46.4123	CpG	hypermethylated
chr13	4017729	1.17565e-06	0.00158223	49.1379	CpG	hypermethylated
chr5	2962604	1.1847e-06	0.0015896	46.6667	CpG	hypermethylated
chr13	38624291	1.22927e-06	0.00164446	61.582	CpG	hypermethylated
chr8	71590681	1.24201e-06	0.00165818	42.9383	CpG	hypermethylated
chr4	68947669	1.27407e-06	0.00169422	46.9697	CpG	hypermethylated
chr6	75700780	1.27276e-06	0.00169422	43.8905	CpG	hypermethylated
chr23	20271758	1.27296e-06	0.00169422	60.1617	CpG	hypermethylated
chr26	42169335	1.31762e-06	0.00174693	59.1667	CpG	hypermethylated
chr7	12191444	1.34525e-06	0.00178003	62.5512	CpG	hypermethylated
chr1	268231639	1.35649e-06	0.00179314	46.9473	CpG	hypermethylated
chr1	171613225	1.36396e-06	0.00180123	46.3799	CpG	hypermethylated
chr15	24701828	1.36918e-06	0.00180456	68.3156	CpG	hypermethylated
chr8	41790799	1.37819e-06	0.00181108	46.2103	CpG	hypermethylated
chr16	17184939	1.3757e-06	0.00181108	64.7153	CpG	hypermethylated
chr18	62246852	1.37815e-06	0.00181108	39.2547	CpG	hypermethylated
chr17	34667267	1.40193e-06	0.00184048	62.766	CpG	hypermethylated
chr4	81635540	1.40884e-06	0.00184591	62.1212	CpG	hypermethylated
chr1	233395557	1.43223e-06	0.00187474	50.8508	CpG	hypermethylated
chr4	81637477	1.43751e-06	0.00187796	63.6972	CpG	hypermethylated
chr4	64037102	1.46182e-06	0.00190204	62.6948	CpG	hypermethylated
chr4	68356100	1.5022e-06	0.00194162	45.098	CpG	hypermethylated
chr21	14817840	1.54963e-06	0.00199521	60.0305	CpG	hypermethylated
chr1	33425521	1.55158e-06	0.00199574	50.19	CpG	hypermethylated
chr1	300233201	1.55302e-06	0.00199574	53.9881	CpG	hypermethylated
chr21	37966554	1.58765e-06	0.00203633	47.9483	CpG	hypermethylated
chr12	23989589	1.61879e-06	0.00207032	61.601	CpG	hypermethylated
chr24	16621328	1.63928e-06	0.00209252	50.3574	CpG	hypermethylated
chr12	11940122	1.64266e-06	0.00209483	59.6847	CpG	hypermethylated
chr16	17175697	1.66986e-06	0.00212143	44.1996	CpG	hypermethylated
chr10	42333142	1.67184e-06	0.00212193	52.1062	CpG	hypermethylated
chr4	49973239	1.68908e-06	0.00214178	55.8878	CpG	hypermethylated
chr8	77670896	1.74328e-06	0.00220424	59.9411	CpG	hypermethylated
chr22	5259402	1.762e-06	0.00221801	57.9487	CpG	hypermethylated
chr1	198538742	1.77109e-06	0.00222677	58.5289	CpG	hypermethylated
chr1	262067433	1.78478e-06	0.00224188	45.7625	CpG	hypermethylated
chr9	71845056	1.79087e-06	0.00224742	47.4519	CpG	hypermethylated
chr1	110862083	1.79339e-06	0.00224848	63.8289	CpG	hypermethylated
chr1	58347462	1.8247e-06	0.00227918	54.9457	CpG	hypermethylated
chr6	24536502	1.8513e-06	0.00230809	52.9304	CpG	hypermethylated
chr7	28661607	1.85371e-06	0.00230895	41.5264	CpG	hypermethylated
chr1	265286247	1.85855e-06	0.00231283	54.3266	CpG	hypermethylated
chr1	161178001	1.8755e-06	0.00232742	39.6019	CpG	hypermethylated
chr13	22691935	1.8754e-06	0.00232742	65.5107	CpG	hypermethylated
chr9	5505414	1.88578e-06	0.00233801	45.8036	CpG	hypermethylated
chr17	42098030	1.91716e-06	0.00237252	41.8118	CpG	hypermethylated
chr2	112826005	1.92875e-06	0.00238466	54.6795	CpG	hypermethylated
chr12	79327846	1.94653e-06	0.00240441	55.3205	CpG	hypermethylated
chr3	168367429	1.99134e-06	0.00245071	43.0952	CpG	hypermethylated
chr4	34437078	1.98869e-06	0.00245071	40.0484	CpG	hypermethylated
chr4	30668508	2.10702e-06	0.00258357	65.2196	CpG	hypermethylated
chr1	166987245	2.11408e-06	0.00258739	69.2288	CpG	hypermethylated
chr16	9755896	2.11787e-06	0.00258739	43.2712	CpG	hypermethylated
chr10	85997436	2.1288e-06	0.00259837	41.9336	CpG	hypermethylated
chr1	240025220	2.16382e-06	0.00263391	57.8125	CpG	hypermethylated
chr16	69085707	2.16237e-06	0.00263391	56.3847	CpG	hypermethylated
chr16	17012789	2.16897e-06	0.00263538	62.1595	CpG	hypermethylated
chr1	247075910	2.17785e-06	0.00264377	43.4265	CpG	hypermethylated
chr25	28438176	2.20881e-06	0.00267649	67.0343	CpG	hypermethylated
chr1	123458621	2.21322e-06	0.00267699	55.8996	CpG	hypermethylated
chr17	54672915	2.2131e-06	0.00267699	55.3509	CpG	hypermethylated
chr2	82450458	2.26019e-06	0.00271877	57.6499	CpG	hypermethylated
chr4	40943285	2.26574e-06	0.00271877	68.8655	CpG	hypermethylated
chr15	4906444	2.29081e-06	0.00274601	44.9718	CpG	hypermethylated
chr1	160633939	2.34484e-06	0.00279823	51.8443	CpG	hypermethylated
chr1	90587050	2.36141e-06	0.00281299	53.8278	CpG	hypermethylated
chr4	55756681	2.35998e-06	0.00281299	42.9636	CpG	hypermethylated
chr2	172061455	2.38419e-06	0.00283508	58.7833	CpG	hypermethylated
chr20	24556771	2.39361e-06	0.00283871	57.4913	CpG	hypermethylated
chr1	178039520	2.4495e-06	0.00288708	77.735	CpG	hypermethylated
chr6	126250501	2.44847e-06	0.00288708	55.162	CpG	hypermethylated
chr22	34437945	2.46214e-06	0.00289687	48.1232	CpG	hypermethylated
chr2	217759885	2.47447e-06	0.00290882	56.0192	CpG	hypermethylated
chr3	167838393	2.48111e-06	0.00291406	45.4043	CpG	hypermethylated
chr4	77729312	2.4844e-06	0.00291465	43.6226	CpG	hypermethylated
chr3	28848774	2.49777e-06	0.00292337	63.645	CpG	hypermethylated
chr25	36789171	2.50031e-06	0.00292378	58.9206	CpG	hypermethylated
chr16	13533000	2.53738e-06	0.00296195	62.1193	CpG	hypermethylated
chr1	156738491	2.54904e-06	0.00297296	51.6403	CpG	hypermethylated
chr13	15463691	2.55364e-06	0.00297315	57.5	CpG	hypermethylated
chr1	222918153	2.5748e-06	0.00299257	43.402	CpG	hypermethylated
chr12	3715604	2.64643e-06	0.00306784	51.7767	CpG	hypermethylated
chr1	129067617	2.68377e-06	0.00310431	61.7554	CpG	hypermethylated
chr1	248553231	2.68486e-06	0.00310431	61.8889	CpG	hypermethylated
chr2	14487860	2.69782e-06	0.0031166	45.8836	CpG	hypermethylated
chr9	89301292	2.74353e-06	0.0031585	62.7863	CpG	hypermethylated
chr20	47254685	2.76513e-06	0.00317517	53.5556	CpG	hypermethylated
chr5	49872483	2.79118e-06	0.00319434	56.8149	CpG	hypermethylated
chr4	106308840	2.88157e-06	0.0032841	45.569	CpG	hypermethylated
chr1	232009603	2.97239e-06	0.00337263	59.0824	CpG	hypermethylated
chr9	56748934	2.98219e-06	0.00338088	46.5101	CpG	hypermethylated
chr4	32186315	3.00876e-06	0.00340812	60.5681	CpG	hypermethylated
chr7	96053389	3.03204e-06	0.00342399	66.4414	CpG	hypermethylated
chr1	145541817	3.05311e-06	0.00344378	56.2748	CpG	hypermethylated
chr9	33482158	3.0817e-06	0.00347309	40.5303	CpG	hypermethylated
chr9	42135346	3.11194e-06	0.00350422	60.5192	CpG	hypermethylated
chr1	50578323	3.1655e-06	0.00355667	40.9524	CpG	hypermethylated
chr25	42683566	3.1843e-06	0.00357068	60.5297	CpG	hypermethylated
chr7	30372309	3.20758e-06	0.0035923	41.4216	CpG	hypermethylated
chr21	37342447	3.3157e-06	0.00369942	45.9386	CpG	hypermethylated
chr8	95451528	3.36657e-06	0.003748	51.0129	CpG	hypermethylated
chr20	49587661	3.36765e-06	0.003748	43.9217	CpG	hypermethylated
chr4	23715896	3.49213e-06	0.00386395	63.8414	CpG	hypermethylated
chr18	64998250	3.4973e-06	0.00386395	47.0652	CpG	hypermethylated
chr16	20801183	3.54076e-06	0.00390815	54.9123	CpG	hypermethylated
chr5	62950977	3.58625e-06	0.00394363	67.8705	CpG	hypermethylated
chr2	180895779	3.63517e-06	0.00398931	58.9519	CpG	hypermethylated
chr2	203939823	3.64909e-06	0.0040013	45.362	CpG	hypermethylated
chr1	263635551	3.73649e-06	0.00408709	54.6667	CpG	hypermethylated
chr22	37111819	3.74904e-06	0.00409747	41.7212	CpG	hypermethylated
chr18	40853797	3.81014e-06	0.00416085	49.6811	CpG	hypermethylated
chr2	80629263	3.8529e-06	0.00420411	71.6031	CpG	hypermethylated
chr1	231995388	3.90314e-06	0.00424805	55.3336	CpG	hypermethylated
chr2	83346108	3.90587e-06	0.00424805	47.7461	CpG	hypermethylated
chr3	2148794	3.9552e-06	0.00428776	41.6781	CpG	hypermethylated
chr2	181616550	4.06431e-06	0.00438826	66.2447	CpG	hypermethylated
chr8	82238893	4.063e-06	0.00438826	54.4675	CpG	hypermethylated
chr10	51343435	4.07977e-06	0.00439785	44.7494	CpG	hypermethylated
chr1	150736601	4.15343e-06	0.00446646	43.8733	CpG	hypermethylated
chr5	86792645	4.18696e-06	0.0044946	62.6331	CpG	hypermethylated
chr1	264245779	4.22783e-06	0.00452718	68.8532	CpG	hypermethylated
chr9	63654418	4.24731e-06	0.00454186	58.0463	CpG	hypermethylated
chr1	257768833	4.26885e-06	0.00455761	43.5963	CpG	hypermethylated
chr2	244117694	4.30823e-06	0.00459598	47.9259	CpG	hypermethylated
chr13	25087540	4.3224e-06	0.00460742	55.3958	CpG	hypermethylated
chr1	108065103	4.38018e-06	0.00466159	61.5591	CpG	hypermethylated
chr9	45515854	4.39798e-06	0.00467309	52.542	CpG	hypermethylated
chr1	123584555	4.42691e-06	0.00469637	33.5614	CpG	hypermethylated
chr21	8678059	4.43679e-06	0.00470312	48.5308	CpG	hypermethylated
chr1	169561904	4.45396e-06	0.00471759	36.9171	CpG	hypermethylated
chr8	60937010	4.47916e-06	0.00474053	54.9499	CpG	hypermethylated
chr17	32207641	4.50955e-06	0.00476892	76.3582	CpG	hypermethylated
chr2	100647484	4.52562e-06	0.00477835	67.9487	CpG	hypermethylated
chr4	54021998	4.56671e-06	0.00481793	54.1592	CpG	hypermethylated
chr1	234878358	4.6408e-06	0.00487867	58.3883	CpG	hypermethylated
chr5	28652605	4.64251e-06	0.00487867	55.4375	CpG	hypermethylated
chr18	33551131	4.74889e-06	0.00497873	56.7628	CpG	hypermethylated
chr4	54095648	4.76715e-06	0.00499005	43.3307	CpG	hypermethylated
chr2	214440639	4.79023e-06	0.00501029	61.809	CpG	hypermethylated
chr21	15029774	4.81061e-06	0.0050262	52.6338	CpG	hypermethylated
chr22	43274257	4.82494e-06	0.00503479	51.7028	CpG	hypermethylated
chr2	179148606	4.92781e-06	0.00513411	56.2405	CpG	hypermethylated
chr7	11706390	4.96709e-06	0.00517102	47.6645	CpG	hypermethylated
chr5	37240512	5.00821e-06	0.00520168	68.9103	CpG	hypermethylated
chr2	203920794	5.02111e-06	0.00521103	66.5349	CpG	hypermethylated
chr6	40043023	5.03444e-06	0.00522081	58.7147	CpG	hypermethylated
chr1	261917667	5.05751e-06	0.00523663	53.2765	CpG	hypermethylated
chr4	78782924	5.05602e-06	0.00523663	52.2436	CpG	hypermethylated
chr4	8619672	5.08935e-06	0.00525516	60.1732	CpG	hypermethylated
chr4	34129929	5.09054e-06	0.00525516	61.7832	CpG	hypermethylated
chr26	14165860	5.09113e-06	0.00525516	56.2029	CpG	hypermethylated
chr9	47291280	5.10624e-06	0.00526468	46.3156	CpG	hypermethylated
chr10	3490355	5.10822e-06	0.00526468	58.1313	CpG	hypermethylated
chr2	66346463	5.1693e-06	0.00530718	62.4762	CpG	hypermethylated
chr16	17754814	5.17415e-06	0.00530809	54.6296	CpG	hypermethylated
chr13	6406849	5.28986e-06	0.00541434	43.9904	CpG	hypermethylated
chr2	216390899	5.44676e-06	0.00554945	46.6667	CpG	hypermethylated
chr8	81882872	5.50355e-06	0.00559878	44.8977	CpG	hypermethylated
chr4	26297945	5.51751e-06	0.00560873	42.7902	CpG	hypermethylated
chr8	76557627	5.55953e-06	0.0056328	56.1132	CpG	hypermethylated
chr25	8063815	5.56225e-06	0.0056328	61.6103	CpG	hypermethylated
chr12	25583592	5.60393e-06	0.00567072	46.3674	CpG	hypermethylated
chr1	165978344	5.6302e-06	0.0056887	53.6538	CpG	hypermethylated
chr2	203453517	5.65679e-06	0.00570694	43.619	CpG	hypermethylated
chr4	126517670	5.65435e-06	0.00570694	63.1818	CpG	hypermethylated
chr8	60003747	5.68773e-06	0.00573187	50.7543	CpG	hypermethylated
chr23	18767456	5.69006e-06	0.00573187	52.4704	CpG	hypermethylated
chr5	110310975	5.7144e-06	0.00575205	48.4507	CpG	hypermethylated
chr2	214446557	5.75948e-06	0.00578872	64.6269	CpG	hypermethylated
chr1	139192392	5.82115e-06	0.00584631	45.7436	CpG	hypermethylated
chr3	167838008	5.88293e-06	0.00589508	36.7929	CpG	hypermethylated
chr2	31274316	5.90552e-06	0.00590886	48.5407	CpG	hypermethylated
chr4	13080409	5.91374e-06	0.00591266	61.6071	CpG	hypermethylated
chr2	49416494	5.94652e-06	0.00593656	43.5178	CpG	hypermethylated
chr1	227061159	6.08966e-06	0.00606137	42.0615	CpG	hypermethylated
chr1	146686419	6.12831e-06	0.0060953	40.5431	CpG	hypermethylated
chr25	38686088	6.14265e-06	0.00610049	58.9852	CpG	hypermethylated
chr1	149008537	6.17992e-06	0.00612387	59.1671	CpG	hypermethylated
chr2	211422609	6.19047e-06	0.00612979	49.2599	CpG	hypermethylated
chr1	230915226	6.24637e-06	0.006176	54.0594	CpG	hypermethylated
chr6	75571616	6.24599e-06	0.006176	55.102	CpG	hypermethylated
chr1	162826502	6.26392e-06	0.00618877	49.2356	CpG	hypermethylated
chr25	8069519	6.31158e-06	0.00623125	53.6948	CpG	hypermethylated
chr1	154384252	6.40609e-06	0.00631524	40.3168	CpG	hypermethylated
chr2	188473354	6.49823e-06	0.00638692	55.7026	CpG	hypermethylated
chr16	18686697	6.52201e-06	0.00640122	69.5339	CpG	hypermethylated
chr15	37372512	6.55863e-06	0.00643244	57.1902	CpG	hypermethylated
chr2	243823854	6.62773e-06	0.0064898	44.9269	CpG	hypermethylated
chr15	38358628	6.63167e-06	0.0064898	42.3563	CpG	hypermethylated
chr3	100458402	6.68306e-06	0.00653531	60.3846	CpG	hypermethylated
chr7	82768168	6.71013e-06	0.00655519	48.115	CpG	hypermethylated
chr26	49011820	6.71319e-06	0.00655519	43.6671	CpG	hypermethylated
chr10	11911190	6.74572e-06	0.00658215	48.4909	CpG	hypermethylated
chr1	169561912	7.0079e-06	0.00680817	35.0457	CpG	hypermethylated
chr1	150292588	7.0473e-06	0.00682663	41.5876	CpG	hypermethylated
chr7	35560765	7.06906e-06	0.00684274	49.3151	CpG	hypermethylated
chr1	214431983	7.08741e-06	0.00684637	56.5077	CpG	hypermethylated
chr2	218259423	7.1009e-06	0.00684637	65.1923	CpG	hypermethylated
chr12	27332688	7.09844e-06	0.00684637	48.0274	CpG	hypermethylated
chr9	41945529	7.1133e-06	0.00685088	60.8841	CpG	hypermethylated
chr1	261121707	7.13399e-06	0.00686586	65.0929	CpG	hypermethylated
chr3	221361345	7.17019e-06	0.00689573	46.0623	CpG	hypermethylated
chr1	139037590	7.32354e-06	0.00701799	73.4117	CpG	hypermethylated
chr1	265476719	7.31565e-06	0.00701799	58.3114	CpG	hypermethylated
chr9	41458260	7.32235e-06	0.00701799	65.351	CpG	hypermethylated
chr7	36428692	7.51134e-06	0.00718765	54.2424	CpG	hypermethylated
chr7	97384863	7.5581e-06	0.00722207	57.5521	CpG	hypermethylated
chr25	10556125	7.73732e-06	0.00735654	54.2692	CpG	hypermethylated
chr16	5421479	7.90583e-06	0.00749545	48.7024	CpG	hypermethylated
chr18	29573823	7.98634e-06	0.00756641	51.8031	CpG	hypermethylated
chr6	33752369	7.99752e-06	0.00756715	34.8353	CpG	hypermethylated
chr8	40512627	8.00409e-06	0.00756715	44.1288	CpG	hypermethylated
chr22	47981701	8.0026e-06	0.00756715	48.4251	CpG	hypermethylated
chr6	58066444	8.07259e-06	0.00762114	49.6532	CpG	hypermethylated
chr6	75717578	8.06742e-06	0.00762114	50.2792	CpG	hypermethylated
chr17	22164519	8.10151e-06	0.00764305	53.5211	CpG	hypermethylated
chr17	32983823	8.27305e-06	0.0077884	55.5716	CpG	hypermethylated
chr7	12751581	8.36643e-06	0.00786524	53.7776	CpG	hypermethylated
chr1	262018272	8.44074e-06	0.00792397	39.0975	CpG	hypermethylated
chr1	157160868	8.49516e-06	0.00796946	46.7192	CpG	hypermethylated
chr19	8875410	8.64052e-06	0.00808315	53.7382	CpG	hypermethylated
chr18	37568811	8.75112e-06	0.00817179	57.831	CpG	hypermethylated
chr2	28058745	8.88848e-06	0.00827461	61.8316	CpG	hypermethylated
chr16	11594270	8.92436e-06	0.00830223	47.3216	CpG	hypermethylated
chr1	156735374	9.03102e-06	0.00836076	55.1852	CpG	hypermethylated
chr4	44040175	9.02529e-06	0.00836076	56.7585	CpG	hypermethylated
chr6	49975305	9.13652e-06	0.00844674	58.4906	CpG	hypermethylated
chr8	9143072	9.135e-06	0.00844674	57.786	CpG	hypermethylated
chr1	231513592	9.16213e-06	0.00846457	53.8527	CpG	hypermethylated
chr6	16070766	9.19898e-06	0.00848689	61.1343	CpG	hypermethylated
chr6	10940426	9.22278e-06	0.00850298	50.4767	CpG	hypermethylated
chr1	300456869	9.33044e-06	0.00858449	59.0909	CpG	hypermethylated
chr5	33246433	9.39321e-06	0.00863037	62.0495	CpG	hypermethylated
chr4	124978073	9.43007e-06	0.00865829	48.1192	CpG	hypermethylated
chr1	156949374	9.47588e-06	0.00868843	42.6747	CpG	hypermethylated
chr2	236627543	9.64907e-06	0.00882303	47.3214	CpG	hypermethylated
chr20	40606952	9.67604e-06	0.00883773	39.8451	CpG	hypermethylated
chr4	31473241	9.7576e-06	0.00889584	55.5951	CpG	hypermethylated
chr26	25516264	9.76194e-06	0.00889584	46.1418	CpG	hypermethylated
chr1	168759089	9.8087e-06	0.00893237	54.4392	CpG	hypermethylated
chr2	81023975	9.83722e-06	0.00894616	62.7332	CpG	hypermethylated
chr4	42698873	9.83136e-06	0.00894616	42.4364	CpG	hypermethylated
chr15	28192421	9.87541e-06	0.00896869	63.7083	CpG	hypermethylated
chr17	69943099	9.86948e-06	0.00896869	45.5769	CpG	hypermethylated
chr16	47204381	9.99687e-06	0.00906669	62.8307	CpG	hypermethylated
chr1	212922683	1.00105e-05	0.0090729	37.5868	CpG	hypermethylated
chr4	74089738	1.00642e-05	0.00911539	64.2194	CpG	hypermethylated
chr4	31308095	1.0074e-05	0.00911809	61.1598	CpG	hypermethylated
chr2	92986997	1.02708e-05	0.00928366	70.5171	CpG	hypermethylated
chr2	69199054	1.03257e-05	0.00932699	51.8091	CpG	hypermethylated
chr2	92644242	1.04849e-05	0.00944524	48.8649	CpG	hypermethylated
chr3	101258468	1.08427e-05	0.00974136	63.3803	CpG	hypermethylated
chr19	7205081	1.10316e-05	0.00989116	44.773	CpG	hypermethylated
chr3	202442898	1.10477e-05	0.00989894	49.5401	CpG	hypermethylated
chr4	104928551	1.11174e-05	0.00995469	54.9474	CpG	hypermethylated
chr6	45727889	1.1162e-05	0.00998802	55.2979	CpG	hypermethylated
chr4	30838944	2.22045e-16	1.40718e-10	-75.2358	CHG	hypomethylated
chr7	30385046	2.22045e-16	1.40718e-10	-72.9746	CHG	hypomethylated
chr2	66238641	4.44089e-16	2.25149e-10	-75.9191	CHG	hypomethylated
chr2	80528006	1.55431e-15	6.56685e-10	-72.6748	CHG	hypomethylated
chr1	124673345	1.91536e-12	4.85534e-07	-60.3832	CHG	hypomethylated
chr1	160589400	4.52793e-12	1.04346e-06	-65.3265	CHG	hypomethylated
chr7	73860425	9.33524e-11	1.69031e-05	-60.5495	CHG	hypomethylated
chr9	38343509	2.49876e-10	3.9589e-05	-67.1702	CHG	hypomethylated
chr8	3675207	3.53152e-10	5.26603e-05	-59.7917	CHG	hypomethylated
chr8	43454821	6.35524e-10	8.47907e-05	-63.698	CHG	hypomethylated
chr16	48165707	1.00181e-09	0.000126977	-59.49	CHG	hypomethylated
chr2	202951136	1.12376e-09	0.000135652	-55.6314	CHG	hypomethylated
chr1	199674302	2.01172e-09	0.000221722	-58.8948	CHG	hypomethylated
chr4	82177670	5.22838e-09	0.000509757	-64.5793	CHG	hypomethylated
chr14	15573304	1.03777e-08	0.000907134	-62.6199	CHG	hypomethylated
chr13	47007849	1.09049e-08	0.00092145	-57.8474	CHG	hypomethylated
chr4	78558446	1.89175e-08	0.00146283	-54.1757	CHG	hypomethylated
chr4	113815205	1.90431e-08	0.00146283	-62.0833	CHG	hypomethylated
chr3	25685960	3.76065e-08	0.00272373	-52.812	CHG	hypomethylated
chr5	50629755	4.76443e-08	0.00335489	-54.3198	CHG	hypomethylated
chr13	33102238	6.33825e-08	0.0042282	-52.9782	CHG	hypomethylated
chr11	48698166	6.74637e-08	0.00438506	-48.6623	CHG	hypomethylated
chr12	26559960	7.42988e-08	0.0047086	-50.5586	CHG	hypomethylated
chr6	116350048	8.23215e-08	0.00491941	-54.7345	CHG	hypomethylated
chr12	47231680	8.34471e-08	0.00491941	-56.8922	CHG	hypomethylated
chr4	105679491	1.46795e-07	0.0079174	-59.2528	CHG	hypomethylated
chr15	9405152	1.7594e-07	0.00929164	-56.6524	CHG	hypomethylated
chr10	24261714	1.90131e-07	0.0098362	-58.4804	CHG	hypomethylated
chr1	166441566	2.91123e-17	1.04533e-10	83.0798	CHG	hypermethylated
chr4	110101201	2.99701e-16	9.49848e-10	77.167	CHG	hypermethylated
chr1	158002794	2.88658e-15	1.04533e-09	72.4815	CHG	hypermethylated
chr10	70650246	2.9976e-14	9.49848e-09	71.7229	CHG	hypermethylated
chr4	113815178	2.2915e-13	6.45427e-08	70.8196	CHG	hypermethylated
chr5	82290568	1.84568e-11	3.89892e-06	65.5016	CHG	hypermethylated
chr9	35530078	7.56391e-11	1.47493e-05	66.8855	CHG	hypermethylated
chr11	18058321	2.11149e-10	3.56835e-05	66.7824	CHG	hypermethylated
chr12	24139905	4.40349e-10	6.20147e-05	61.3974	CHG	hypermethylated
chr1	268270662	1.36847e-09	0.000157682	53.1837	CHG	hypermethylated
chr3	98077585	2.24526e-09	0.000237152	59.5648	CHG	hypermethylated
chr1	267855045	2.56223e-09	0.000259806	65.2926	CHG	hypermethylated
chr4	75048056	5.82976e-09	0.000527791	64.1382	CHG	hypermethylated
chr11	23760794	5.65178e-09	0.000527791	62.4306	CHG	hypermethylated
chr2	175574622	1.69021e-08	0.00138213	61.2032	CHG	hypermethylated
chr8	69943958	2.49827e-08	0.00186264	62.0164	CHG	hypermethylated
chr7	41557969	5.55333e-08	0.00380471	56.3652	CHG	hypermethylated
chr11	25859714	7.86604e-08	0.00486342	54.9562	CHG	hypermethylated
chr5	27734154	1.07239e-07	0.00617831	55.0808	CHG	hypermethylated
chr2	180154636	1.11121e-07	0.00625972	55.5147	CHG	hypermethylated
chr6	28934292	1.33736e-07	0.00736988	58.9498	CHG	hypermethylated
chr1	150487360	3.19721e-18	1.11165e-13	-92.4316	CHH	hypomethylated
chr1	159892935	4.66294e-18	1.59497e-12	-88.3827	CHH	hypomethylated
chr1	166903010	1.30124e-17	4.24213e-11	-73.6538	CHH	hypomethylated
chr7	40754306	2.10942e-17	6.1464e-11	-76.2811	CHH	hypomethylated
chr16	44426328	7.07124e-17	1.69124e-11	-83.8085	CHH	hypomethylated
chr16	47269830	8.46212e-17	1.95239e-11	-74.4164	CHH	hypomethylated
chr18	29968571	1.78746e-16	4.0178e-10	-83.0007	CHH	hypomethylated
chr14	11908596	3.10862e-15	1.11165e-09	-66.5675	CHH	hypomethylated
chr13	23682798	4.66294e-15	1.59497e-09	-69.4071	CHH	hypomethylated
chr2	91029682	1.28786e-14	4.2216e-09	-73.5119	CHH	hypomethylated
chr1	157926725	2.10942e-14	6.1464e-09	-70.3348	CHH	hypomethylated
chr2	28523253	7.06102e-14	1.68335e-08	-72.3077	CHH	hypomethylated
chr2	192627582	8.43769e-14	1.95239e-08	-70.5526	CHH	hypomethylated
chr19	16392942	1.78746e-13	4.0178e-08	-71.8821	CHH	hypomethylated
chr1	263489373	2.91989e-13	6.38093e-08	-67.8672	CHH	hypomethylated
chr14	14555008	3.10196e-13	6.59562e-08	-70.0809	CHH	hypomethylated
chr19	27427105	1.80811e-12	3.55619e-07	-70.8532	CHH	hypomethylated
chr3	188416746	3.92264e-12	7.01369e-07	-66.2121	CHH	hypomethylated
chr1	162033275	5.22449e-12	8.93524e-07	-68.347	CHH	hypomethylated
chr4	74383664	8.00426e-12	1.28513e-06	-70.9842	CHH	hypomethylated
chr20	15283421	7.99738e-12	1.28513e-06	-65.4272	CHH	hypomethylated
chr1	148412774	8.69216e-12	1.36766e-06	-67.2366	CHH	hypomethylated
chr1	156986737	1.17979e-11	1.78493e-06	-59.6823	CHH	hypomethylated
chr2	193846725	1.45552e-11	2.08198e-06	-66.7917	CHH	hypomethylated
chr16	8051109	1.6287e-11	2.28809e-06	-64.6769	CHH	hypomethylated
chr5	115744434	2.12368e-11	2.93113e-06	-58.6851	CHH	hypomethylated
chr4	86724544	2.33249e-11	3.16382e-06	-62.4669	CHH	hypomethylated
chr15	65976379	3.02158e-11	3.89695e-06	-60.1203	CHH	hypomethylated
chr13	28454297	5.64009e-11	6.72299e-06	-67.197	CHH	hypomethylated
chr2	60403177	5.90501e-11	6.93372e-06	-68.9378	CHH	hypomethylated
chr1	161818592	1.7369e-10	1.92459e-05	-59.9832	CHH	hypomethylated
chr1	156206492	1.82866e-10	1.99812e-05	-66.8775	CHH	hypomethylated
chr1	264311745	2.80959e-10	2.94715e-05	-58.974	CHH	hypomethylated
chr7	27001885	3.47239e-10	3.59447e-05	-60.995	CHH	hypomethylated
chr1	134211418	5.5506e-10	5.59842e-05	-63	CHH	hypomethylated
chr1	166281976	7.23002e-10	7.20001e-05	-60.3472	CHH	hypomethylated
chr1	266708468	8.6237e-10	8.37585e-05	-59.5353	CHH	hypomethylated
chr7	79548453	1.05936e-09	9.90804e-05	-62.0566	CHH	hypomethylated
chr10	42939166	1.0705e-09	9.90804e-05	-52.6768	CHH	hypomethylated
chr1	238429821	1.09025e-09	9.97348e-05	-67.1476	CHH	hypomethylated
chr12	821058	1.1309e-09	0.000102265	-59.2418	CHH	hypomethylated
chr1	149349610	1.14535e-09	0.000102395	-58.9384	CHH	hypomethylated
chr5	20813389	1.2185e-09	0.00010771	-65.9226	CHH	hypomethylated
chr13	4620682	1.24803e-09	0.000109094	-61.7856	CHH	hypomethylated
chr4	28563252	1.65908e-09	0.000143432	-60.9477	CHH	hypomethylated
chr7	31671507	2.13889e-09	0.000177127	-55.6953	CHH	hypomethylated
chr4	74694765	2.38121e-09	0.000193128	-65.854	CHH	hypomethylated
chr5	110722770	2.36533e-09	0.000193128	-63.2576	CHH	hypomethylated
chr7	95815225	3.23747e-09	0.000257272	-55.9066	CHH	hypomethylated
chr8	78281272	3.82746e-09	0.000298133	-64.6382	CHH	hypomethylated
chr1	264216567	3.95648e-09	0.000305161	-61.7742	CHH	hypomethylated
chr4	30713724	6.02617e-09	0.000455857	-63.9246	CHH	hypomethylated
chr4	86698526	8.75408e-09	0.000637687	-53.5209	CHH	hypomethylated
chr12	30802461	9.66124e-09	0.000684748	-56.434	CHH	hypomethylated
chr1	139037584	1.05208e-08	0.000732474	-67.9751	CHH	hypomethylated
chr1	238977188	1.31249e-08	0.000905757	-58.3546	CHH	hypomethylated
chr7	40789268	1.40061e-08	0.000953334	-55.5011	CHH	hypomethylated
chr6	63687957	1.42362e-08	0.000957259	-57.9781	CHH	hypomethylated
chr5	90948742	1.70127e-08	0.00112473	-62.0212	CHH	hypomethylated
chr17	37547254	1.90819e-08	0.0012305	-62.5611	CHH	hypomethylated
chr14	8420469	2.1428e-08	0.00134855	-58.4316	CHH	hypomethylated
chr7	20275242	2.69919e-08	0.00165899	-68.6432	CHH	hypomethylated
chr9	56750884	3.25027e-08	0.00198221	-57.3969	CHH	hypomethylated
chr2	228219554	3.72423e-08	0.00223658	-53.2738	CHH	hypomethylated
chr1	228016243	3.8431e-08	0.00228141	-53.2233	CHH	hypomethylated
chr11	80594338	4.55416e-08	0.00265397	-56.3346	CHH	hypomethylated
chr15	39745204	5.2265e-08	0.00302338	-61.7092	CHH	hypomethylated
chr1	264521193	5.4897e-08	0.00312741	-57.7917	CHH	hypomethylated
chr4	119974684	5.6051e-08	0.00312741	-61.6408	CHH	hypomethylated
chr6	3067728	5.53149e-08	0.00312741	-57.0261	CHH	hypomethylated
chr1	213423638	5.83494e-08	0.00322938	-62.585	CHH	hypomethylated
chr5	43700453	6.22793e-08	0.00340253	-46.0553	CHH	hypomethylated
chr19	10006129	6.48433e-08	0.00351818	-49.9361	CHH	hypomethylated
chr2	174807338	6.57629e-08	0.00354363	-59.1667	CHH	hypomethylated
chr8	85800799	6.67491e-08	0.00357169	-53.0816	CHH	hypomethylated
chr3	50448882	7.28085e-08	0.00376499	-57.619	CHH	hypomethylated
chr12	2560153	7.32208e-08	0.00376499	-56.8545	CHH	hypomethylated
chr14	68873362	7.24678e-08	0.00376499	-59.9242	CHH	hypomethylated
chr4	31917556	8.17061e-08	0.0041536	-58.5488	CHH	hypomethylated
chr14	14027168	8.96257e-08	0.0045199	-61.1111	CHH	hypomethylated
chr1	167277532	9.19734e-08	0.00460875	-50.9091	CHH	hypomethylated
chr3	105027596	9.47007e-08	0.00471538	-60.0568	CHH	hypomethylated
chr3	68526632	1.02228e-07	0.00505816	-54.8619	CHH	hypomethylated
chr4	36230038	1.09957e-07	0.00540661	-55.523	CHH	hypomethylated
chr14	14609573	1.19811e-07	0.0058184	-61.4881	CHH	hypomethylated
chr18	15993803	1.25206e-07	0.00604306	-56.6958	CHH	hypomethylated
chr9	79756648	1.32743e-07	0.00636778	-59.3703	CHH	hypomethylated
chr10	49665639	1.46502e-07	0.00698524	-52.0612	CHH	hypomethylated
chr4	61228239	1.55305e-07	0.00736032	-46.7942	CHH	hypomethylated
chr2	185454755	1.82276e-07	0.00848521	-62.4495	CHH	hypomethylated
chr15	31010640	1.92085e-07	0.00878589	-55.43	CHH	hypomethylated
chr4	36230025	1.95882e-07	0.00885659	-56.3616	CHH	hypomethylated
chr1	158285873	2.07348e-07	0.00932144	-46.9643	CHH	hypomethylated
chr1	72757165	2.15212e-07	0.00951191	-53.3806	CHH	hypomethylated
chr5	110589881	2.19572e-07	0.0096504	-56.8182	CHH	hypomethylated
chr1	148592415	1.11292e-17	1.71135e-11	87.0536	CHH	hypermethylated
chr1	159837034	1.23865e-17	1.83242e-11	79.3887	CHH	hypermethylated
chr1	165884078	1.23542e-17	1.82569e-11	90.3846	CHH	hypermethylated
chr1	166479488	2.51423e-17	3.35254e-11	79.4424	CHH	hypermethylated
chr4	62704728	3.02154e-17	3.01728e-11	78.0301	CHH	hypermethylated
chr4	64026691	3.66122e-17	4.64171e-11	86.0357	CHH	hypermethylated
chr4	64517005	4.02163e-17	5.02206e-11	87.1296	CHH	hypermethylated
chr4	81543774	4.3812e-17	5.3815e-11	80.6548	CHH	hypermethylated
chr15	18538938	4.70126e-17	5.69012e-11	79.9206	CHH	hypermethylated
chr1	158011616	4.44089e-16	1.74687e-10	74.1525	CHH	hypermethylated
chr1	167536837	4.44089e-16	1.74687e-10	76.1935	CHH	hypermethylated
chr2	214567575	4.44089e-16	1.74687e-10	73.899	CHH	hypermethylated
chr4	81550474	4.44089e-16	1.74687e-10	75.2564	CHH	hypermethylated
chr1	121948968	1.11022e-15	4.15922e-10	75.5932	CHH	hypermethylated
chr1	285157831	1.9762e-14	6.1464e-09	71.7087	CHH	hypermethylated
chr2	85661207	2.06501e-14	6.1464e-09	70.9561	CHH	hypermethylated
chr9	20664588	2.81997e-14	7.92331e-09	71.8085	CHH	hypermethylated
chr5	85335442	3.13083e-14	8.49341e-09	69.9224	CHH	hypermethylated
chr6	117925965	5.68434e-14	1.49066e-08	70.7697	CHH	hypermethylated
chr2	196568528	6.21725e-14	1.57782e-08	72.3499	CHH	hypermethylated
chr1	214570388	7.06102e-14	1.68335e-08	68.2063	CHH	hypermethylated
chr1	160360158	1.12355e-12	2.3261e-07	68.4524	CHH	hypermethylated
chr1	91934931	1.60294e-12	3.2335e-07	70.5962	CHH	hypermethylated
chr1	166478357	2.72959e-12	5.23763e-07	72.9167	CHH	hypermethylated
chr1	232773525	3.01537e-12	5.64822e-07	66.7508	CHH	hypermethylated
chr14	52845982	3.4821e-12	6.3708e-07	65.9362	CHH	hypermethylated
chr9	67740924	5.05906e-12	8.8446e-07	70.8847	CHH	hypermethylated
chr4	6859318	5.71609e-12	9.56802e-07	67.4058	CHH	hypermethylated
chr12	66855173	1.10292e-11	1.70135e-06	66.3255	CHH	hypermethylated
chr4	63295755	1.24682e-11	1.81649e-06	70.3554	CHH	hypermethylated
chr6	71761851	1.23543e-11	1.81649e-06	65.0542	CHH	hypermethylated
chr10	58066259	2.51423e-11	3.35254e-06	68.1154	CHH	hypermethylated
chr13	49035576	3.00375e-11	3.89695e-06	68.3462	CHH	hypermethylated
chr2	82497801	3.65017e-11	4.63172e-06	64.3922	CHH	hypermethylated
chr8	27378137	4.02163e-11	5.02206e-06	65.7887	CHH	hypermethylated
chr4	79169092	4.37013e-11	5.37198e-06	64.0074	CHH	hypermethylated
chr3	158951686	4.70126e-11	5.69012e-06	69.2891	CHH	hypermethylated
chr16	15064900	7.43259e-11	8.59907e-06	63.3249	CHH	hypermethylated
chr5	42002505	1.31001e-10	1.49364e-05	64.0164	CHH	hypermethylated
chr4	72356339	1.37216e-10	1.54216e-05	63.0388	CHH	hypermethylated
chr1	167319342	2.66878e-10	2.85225e-05	60.1431	CHH	hypermethylated
chr2	167628930	2.68287e-10	2.85225e-05	68.2336	CHH	hypermethylated
chr1	148554577	3.7635e-10	3.84522e-05	59.7263	CHH	hypermethylated
chr5	70906113	7.90219e-10	7.77102e-05	67.9245	CHH	hypermethylated
chr9	16181725	9.33695e-10	8.95802e-05	61.4796	CHH	hypermethylated
chr9	80030713	1.03335e-09	9.79463e-05	61.5	CHH	hypermethylated
chr11	62773790	1.87379e-09	0.000160234	66.6667	CHH	hypermethylated
chr1	232691878	1.96688e-09	0.000166385	66.4229	CHH	hypermethylated
chr6	117442369	2.11252e-09	0.000176804	65.2083	CHH	hypermethylated
chr5	63974859	2.95355e-09	0.000237104	60.8277	CHH	hypermethylated
chr4	6791416	3.74021e-09	0.00029425	63.4926	CHH	hypermethylated
chr5	97879384	5.48728e-09	0.000419122	61.4062	CHH	hypermethylated
chr12	13739119	6.12668e-09	0.000459046	65.449	CHH	hypermethylated
chr1	161237188	6.91228e-09	0.000513022	63.0902	CHH	hypermethylated
chr2	218740914	7.10527e-09	0.000522417	63.8136	CHH	hypermethylated
chr1	180815151	9.47111e-09	0.000683589	54.9405	CHH	hypermethylated
chr1	261033903	9.59095e-09	0.000684748	58.8605	CHH	hypermethylated
chr12	35357586	1.02945e-08	0.000723114	59.8887	CHH	hypermethylated
chr1	263683683	1.40567e-08	0.000953334	61.3822	CHH	hypermethylated
chr7	101204749	1.45003e-08	0.000966751	56.9957	CHH	hypermethylated
chr4	47385105	1.72381e-08	0.00113013	62.4528	CHH	hypermethylated
chr12	13316646	1.86726e-08	0.00121406	65.1864	CHH	hypermethylated
chr12	17823045	2.01486e-08	0.00128873	63.8393	CHH	hypermethylated
chr5	83280982	2.04123e-08	0.00129506	62.8095	CHH	hypermethylated
chr5	110698771	2.15982e-08	0.00134855	63.459	CHH	hypermethylated
chr7	99324349	2.42316e-08	0.00150106	59.7917	CHH	hypermethylated
chr6	52113629	3.27812e-08	0.00198382	63.4784	CHH	hypermethylated
chr1	163193924	3.85687e-08	0.00228141	55.1862	CHH	hypermethylated
chr8	82586954	4.40443e-08	0.00258586	54.3243	CHH	hypermethylated
chr7	97150970	5.4342e-08	0.00312058	56.5	CHH	hypermethylated
chr4	68406218	5.59718e-08	0.00312741	62.2562	CHH	hypermethylated
chr2	2432353	5.86996e-08	0.00322938	65.4545	CHH	hypermethylated
chr13	39096300	6.71916e-08	0.00357169	61.2981	CHH	hypermethylated
chr3	46659743	6.83562e-08	0.00360921	62.3551	CHH	hypermethylated
chr4	110551767	7.10151e-08	0.00372461	61.3267	CHH	hypermethylated
chr1	120698354	8.18344e-08	0.0041536	60	CHH	hypermethylated
chr1	129351104	1.16719e-07	0.00570346	56.8144	CHH	hypermethylated
chr1	212221391	1.71569e-07	0.00808247	55.9615	CHH	hypermethylated
chr4	24816947	1.78604e-07	0.00836377	57.1217	CHH	hypermethylated
chr3	44614840	1.83429e-07	0.00848867	58.2436	CHH	hypermethylated
chr9	80071717	1.87478e-07	0.00862532	57.9257	CHH	hypermethylated
chr13	24632616	1.93812e-07	0.00881363	61.1049	CHH	hypermethylated
chr1	159008877	2.09821e-07	0.00937903	46.9013	CHH	hypermethylated
chr6	46170491	2.13989e-07	0.00951128	60.0338	CHH	hypermethylated
chr8	80830888	2.25359e-07	0.00984971	52.3233	CHH	hypermethylated
chr7	23907721	2.27297e-07	0.00987953	58.1667	CHH	hypermethylated
chr4	29809546	2.29281e-07	0.00991098	60.2049	CHH	hypermethylated

## Sheet: Overlapping_DMCs
DMC_chromosome	DMC_position_Oar_rambouillet_v1.0	Cytosine_context	Methylation_status	Overlap_generations
chr1	132609161	CpG	hypermethylated	F0-F3
chr1	156906334	CpG	hypermethylated	F1-F3
chr1	242806075	CpG	hypermethylated	F2-F3
chr1	114065596	CpG	hypomethylated	F2-F3
chr3	9639540	CpG	hypomethylated	F2-F3
chr9	60810740	CpG	hypomethylated	F2-F3
chr10	52052594	CpG	hypomethylated	F2-F3
chr1	183807120	CHH	hypermethylated	F2-F3
chr2	6737404	CHH	hypomethylated	F2-F3
chr2	85885422	CHH	hypomethylated	F2-F3
chr3	123509392	CpG	hypermethylated	F2-F4
chr5	50538241	CpG	hypermethylated	F3-F4
chr10	41376467	CpG	hypermethylated	F3-F4
chr9	86376849	CpG	hypermethylated	F3-F4
chr10	89853659	CpG	hypermethylated	F3-F4
chr3	89761980	CpG	hypermethylated	F3-F4
chr3	75719021	CpG	hypermethylated	F3-F4
chr9	92338550	CpG	hypermethylated	F3-F4
chr1	283621045	CpG	hypomethylated	F3-F4
chr19	37245648	CpG	hypomethylated	F3-F4
chr9	54916886	CpG	hypomethylated	F3-F4
chr6	67669357	CpG	hypomethylated	F3-F4
chr6	112918731	CpG	hypomethylated	F3-F4
chr2	161254307	CpG	hypomethylated	F3-F4
chr4	15469740	CpG	hypomethylated	F3-F4
chr19	25007164	CpG	hypomethylated	F3-F4
chr13	45870845	CpG	hypomethylated	F3-F4

## Sheet: F3_hypomethylated_DMGs
Name	Gene_symbol	Transcript	Cytosine_context
zinc finger FYVE domain-containing protein 9 isoform X1	ZFYVE9	XM_027970128.1	CpG
low-density lipoprotein receptor class A domain-containing protein 1 isoform X1	LDLRAD1	XM_004003543.3	CpG
putative tyrosine-protein phosphatase auxilin isoform X4	DNAJC6	XM_012168865.3	CpG
tctex1 domain-containing protein 1	TCTEX1D1	XM_004002055.4	CpG
neuronal growth regulator 1	NEGR1	XM_012173704.3	CpG
guanylate-binding protein 1-like	LOC101105481	XM_027971805.1	CpG
retinal-specific ATP-binding cassette transporter	ABCA4	XM_027973917.1	CpG
calponin-3	CNN3	XM_004002212.4	CpG
sorting nexin-7 isoform X1	SNX7	XM_012176935.2	CpG
probable G-protein coupled receptor 88	GPR88	XM_015092146.2	CpG
vascular cell adhesion protein 1	LOC101113636	XM_004002233.4	CpG
solute carrier family 30 member 7	SLC30A7	NM_001163598.1	CpG
small RNA 2'-O-methyltransferase	HENMT1	XM_012177519.3	CpG
protein FAM19A3 isoform X1	TAFA3	XM_012178747.2	CpG
trichohyalin	RPTN	XM_027976506.1	CpG
protein misato homolog 1	MSTO1	XM_004002593.4	CpG
cyclic AMP-dependent transcription factor ATF-6 alpha	ATF6	XM_012185020.2	CpG
olfactomedin-like protein 2B isoform X3	OLFML2B	XM_004002705.4	CpG
olfactomedin-like protein 2B isoform X3	OLFML2B	XM_012185031.3	CpG
carboxyl-terminal PDZ ligand of neuronal nitric oxide synthase protein isoform X2	LOC101108006	XM_012185108.3	CpG
discoidin domain-containing receptor 2 isoform X2	DDR2	XM_012185182.3	CpG
regulator of G protein signaling 4	RGS4	NM_001174111.1	CpG
LOW QUALITY PROTEIN: regulator of G-protein signaling 5	RGS5	XM_015092349.2	CpG
methyltransferase N6AMT1	N6AMT1	XM_004002793.4	CpG
roundabout homolog 1 isoform X1	ROBO1	XM_027978973.1	CpG
1,4-alpha-glucan-branching enzyme	GBE1	XM_004002835.4	CpG
ephrin type-A receptor 3-like	LOC114110089	XM_027959691.1	CpG
ADP-ribosylation factor-like protein 6 isoform X2	ARL6	XM_004002853.4	CpG
ADP-ribosylation factor-like protein 6 isoform X2	ARL6	XM_012188267.3	CpG
LOW QUALITY PROTEIN: very large A-kinase anchor protein	CRYBG3	XM_004002856.4	CpG
zona pellucida-like domain-containing protein 1	ZPLD1	XM_015091807.2	CpG
E3 ubiquitin-protein ligase DZIP3 isoform X3	DZIP3	XM_012189958.2	CpG
uncharacterized LOC114118510	LOC114118510	XR_003591819.1	CpG
mycophenolic acid acyl-glucuronide esterase, mitochondrial isoform X2	LOC101119354	XM_027979919.1	CpG
SID1 transmembrane family member 1 isoform X3	SIDT1	XM_027980017.1	CpG
limbic system-associated membrane protein isoform X1	LOC101104028	XM_015092455.2	CpG
nuclear receptor subfamily 1 group I member 2	NR1I2	XM_012095158.3	CpG
immunoglobulin-like domain-containing receptor 1	ILDR1	XM_027956307.1	CpG
cystatin-A	CSTA	XM_004002972.4	CpG
LOW QUALITY PROTEIN: zinc finger and BTB domain-containing protein 5-like	LOC101114575	XM_027956394.1	CpG
solute carrier family 49 member 4	SLC49A4	XM_004003798.4	CpG
DNA-directed RNA polymerase II subunit RPB1-like	LOC114111177	XM_027962853.1	CpG
solute carrier family 12 member 8	SLC12A8	XM_027956607.1	CpG
fibroblast growth factor 12	FGF12	NM_001162565.1	CpG
coiled-coil domain-containing protein 50 isoform X1	CCDC50	XM_027957300.1	CpG
geminin coiled-coil domain-containing protein 1	GMNC	XM_012097050.3	CpG
uncharacterized LOC105602588, transcript variant X2	LOC105602588	XR_003585758.1	CpG
interleukin-1 receptor accessory protein isoform X1	LOC101108354	XM_012097075.3	CpG
interleukin-1 receptor accessory protein isoform X1	LOC101108354	XM_012097111.3	CpG
zinc finger matrin-type protein 3 isoform X1	ZMAT3	XM_012098748.3	CpG
neuroligin-1-like	LOC114109442	XM_027958287.1	CpG
growth hormone secretagogue receptor	GHSR	NM_001009760.1	CpG
uncharacterized LOC105603494	LOC105603494	XR_001022677.3	CpG
multiple epidermal growth factor-like domains protein 10	LOC106990882	XM_027963754.1	CpG
serpin I2	SERPINI2	XM_027958679.1	CpG
cytochrome c-like	LOC106990363	XM_027963888.1	CpG
acetyl-coenzyme A transporter 1 isoform X1	SLC33A1	XM_012100950.3	CpG
U2 spliceosomal RNA	LOC114110945	XR_003587088.1	CpG
sodium/hydrogen exchanger 9	SLC9A9	XM_004003282.4	CpG
LOW QUALITY PROTEIN: retinol-binding protein 1	RBP1	XM_027959868.1	CpG
28S ribosomal protein S22, mitochondrial	MRPS22	XM_004003301.4	CpG
phosphatidylinositol 4,5-bisphosphate 3-kinase catalytic subunit beta isoform	PIK3CB	XM_012102527.3	CpG
thioredoxin domain-containing protein 6 isoform X1	NME9	XM_012102672.3	CpG
zinc finger protein DZIP1L isoform X1	DZIP1L	XM_027960129.1	CpG
cohesin subunit SA-1 isoform X1	STAG1	XM_012102951.2	CpG
uncharacterized LOC114110249, transcript variant X2	LOC114110249	XR_003586550.1	CpG
serine/threonine-protein phosphatase 2A regulatory subunit B'' subunit alpha isoform X2	PPP2R3A	XM_004003320.4	CpG
solute carrier organic anion transporter family member 2A1	SLCO2A1	XR_003589377.1	CpG
phakinin	BFSP2	XM_027966550.1	CpG
dnaJ homolog subfamily C member 13	DNAJC13	XM_004003339.4	CpG
60S ribosomal protein L7-like 1	LOC101119869	XM_004003340.4	CpG
copine-4	CPNE4	XM_027960460.1	CpG
tail-anchored protein insertion receptor WRB isoform X1	WRB	XM_012103808.3	CpG
Down syndrome cell adhesion molecule homolog	LOC114112902	XM_027963990.1	CpG
U6 spliceosomal RNA	LOC114111146	XR_003587250.1	CpG
mediator of RNA polymerase II transcription subunit 21	LOC105604598	XM_027960690.1	CpG
uncharacterized LOC114110632	LOC114110632	XR_003586888.1	CpG
uncharacterized LOC106990471	LOC106990471	XR_001433933.2	CpG
ATP-sensitive inward rectifier potassium channel 15 isoform X2	KCNJ15	XM_027961740.1	CpG
phosphoinositide 3-kinase regulatory subunit 4-like	LOC114112925	XM_027964111.1	CpG
uncharacterized LOC114112921	LOC114112921	XR_003588051.1	CpG
zinc finger protein 462 isoform X1	ZNF462	XM_027964142.1	CpG
olfactory receptor 13F1-like	LOC101105139	XM_012114721.3	CpG
structural maintenance of chromosomes protein 2	SMC2	XM_027964163.1	CpG
transcription factor COE2 isoform X1	EBF2	XM_027964317.1	CpG
contactin-associated protein-like 3 isoform X1	LOC101123612	XM_027964383.1	CpG
testis-expressed protein 10	TEX10	XM_027964391.1	CpG
aldehyde dehydrogenase 1 family member A1	ALDH1A1	NM_001009778.1	CpG
uncharacterized LOC106990570, transcript variant X2	LOC106990570	XR_003588113.1	CpG
transient receptor potential cation channel subfamily M member 3 isoform X1	TRPM3	XM_027964510.1	CpG
frataxin, mitochondrial isoform X1	FXN	XM_004004332.3	CpG
excitatory amino acid transporter 3	SLC1A1	XM_004004350.4	CpG
plasminogen receptor (KT)	PLGRKT	XM_004004361.4	CpG
receptor-type tyrosine-protein phosphatase delta isoform X1	PTPRD	XM_027964556.1	CpG
uncharacterized LOC105608356, transcript variant X2	LOC105608356	XR_003588142.1	CpG
AMMECR1-like protein isoform X2	AMMECR1L	XM_015093306.2	CpG
collagen alpha-1(III) chain	COL3A1	XM_004004514.4	CpG
PTB domain-containing engulfment adapter protein 1 isoform X1	GULP1	XM_012131448.2	CpG
PTB domain-containing engulfment adapter protein 1 isoform X1	GULP1	XM_027964719.1	CpG
integrin alpha-4	ITGA4	XM_004004537.4	CpG
titin-like	LOC114113111	XM_027964794.1	CpG
26S proteasome non-ATPase regulatory subunit 14 isoform X2	PSMD14	XM_012135814.2	CpG
RNA-binding motif, single-stranded-interacting protein 1 isoform X6	RBMS1	XM_015093390.2	CpG
glycosyltransferase-like domain-containing protein 1 isoform X1	GTDC1	XM_027964986.1	CpG
rho GTPase-activating protein 15 isoform X1	ARHGAP15	XM_027964991.1	CpG
low-density lipoprotein receptor-related protein 1B	LOC101102124	XM_027964823.1	CpG
speckle-type POZ protein-like isoform X1	SPOPL	XM_027964999.1	CpG
cyclin-T2 isoform X1	CCNT2	XR_003588233.1	CpG
inactive dipeptidyl peptidase 10	DPP10	XM_027964826.1	CpG
zinc transporter ZIP10	SLC39A10	XM_004004779.4	CpG
LOW QUALITY PROTEIN: GPI inositol-deacylase	PGAP1	XM_004004787.4	CpG
m-AAA protease-interacting protein 1, mitochondrial	MAIP1	XM_004004805.4	CpG
LOW QUALITY PROTEIN: trafficking kinesin-binding protein 2	TRAK2	XM_004004825.4	CpG
small nucleolar RNA SNORD11	LOC114113430	XR_003588464.1	CpG
neuropilin-2 isoform X2	NRP2	XM_012143461.3	CpG
pleckstrin homology domain-containing family M member 3	PLEKHM3	XM_004004870.4	CpG
U6 spliceosomal RNA	LOC114113281	XR_003588344.1	CpG
uncharacterized LOC114113218	LOC114113218	XR_003588261.1	CpG
U6 spliceosomal RNA	LOC114113297	XR_003588360.1	CpG
neuroblastoma-amplified sequence	NBAS	XM_027966530.1	CpG
uncharacterized LOC114113893	LOC114113893	XR_003588637.1	CpG
growth/differentiation factor 7	GDF7	XM_027968331.1	CpG
U6 spliceosomal RNA	LOC114114146	XR_003588985.1	CpG
mitochondrial import receptor subunit TOM6 homolog	TOMM6	XM_027966636.1	CpG
serine/threonine-protein kinase VRK2 isoform X1	VRK2	XM_027966806.1	CpG
coiled-coil domain-containing protein 85A isoform X1	CCDC85A	XM_027966811.1	CpG
reticulon 4	RTN4	NM_001145178.1	CpG
LOW QUALITY PROTEIN: testis-specific Y-encoded-like protein 6	TSPYL6	XM_027968293.1	CpG
endoplasmic reticulum lectin 1	LOC101104137	XM_027965897.1	CpG
endothelial PAS domain-containing protein 1	EPAS1	XM_015094403.2	CpG
uncharacterized LOC105606929	LOC105606929	XR_001038603.3	CpG
metastasis-associated protein MTA3 isoform X1	MTA3	XM_027966892.1	CpG
sodium/calcium exchanger 1 isoform X1	SLC8A1	XM_027966901.1	CpG
THUMP domain-containing protein 2 isoform X1	THUMPD2	XM_027966905.1	CpG
mitogen-activated protein kinase kinase kinase kinase 3 isoform X1	MAP4K3	XM_027966911.1	CpG
PRKC apoptosis WT1 regulator protein	PAWR	XM_027967162.1	CpG
protein O-mannosyl-transferase TMTC2	TMTC2	XM_004006230.4	CpG
proton myo-inositol cotransporter	SLC2A13	XM_027967447.1	CpG
kinesin-like protein KIF21A	KIF21A	XM_027967449.1	CpG
receptor-type tyrosine-protein phosphatase beta isoform X3	PTPRB	XM_004006459.4	CpG
CCR4-NOT transcription complex subunit 2 isoform X1	CNOT2	XM_012174548.2	CpG
U1 spliceosomal RNA	LOC114114283	XR_003589111.1	CpG
DNA helicase B	HELB	XM_004006490.4	CpG
methionine-R-sulfoxide reductase B3 isoform X2	MSRB3	XM_012174611.3	CpG
inner nuclear membrane protein Man1	LEMD3	XM_027967483.1	CpG
netrin-4 isoform X3	NTN4	XM_004006625.4	CpG
cilia- and flagella-associated protein 54 isoform X1	CFAP54	XM_027967638.1	CpG
protein NEDD1 isoform X2	NEDD1	XM_015094814.2	CpG
actin-related protein 6 isoform X1	ACTR6	XM_004006649.4	CpG
vesicular glutamate transporter 3 isoform X1	SLC17A8	XM_004006651.4	CpG
anoctamin-4 isoform X1	ANO4	XM_027967660.1	CpG
5'-nucleotidase domain-containing protein 3	NT5DC3	XM_027965966.1	CpG
solute carrier family 41 member 2	SLC41A2	XM_004006688.4	CpG
DCC-interacting protein 13-beta isoform X1	APPL2	XM_027967683.1	CpG
LARGE xylosyl- and glucuronyltransferase 1	LARGE1	XM_027967694.1	CpG
epidermal growth factor receptor kinase substrate 8 isoform X2	EPS8	XM_012175302.2	CpG
receptor-type tyrosine-protein phosphatase O isoform X1	PTPRO	XM_027967840.1	CpG
uncharacterized LOC114113668	LOC114113668	XR_003588535.1	CpG
protein FAM133B	FAM133B	XM_004007714.3	CpG
ubiquitin-like	LOC105614945	XM_027968447.1	CpG
syndetin isoform X1	VPS50	XM_004007717.3	CpG
pyruvate dehydrogenase kinase, isozyme 4	PDK4	XM_004007738.4	CpG
small nucleolar RNA SNORA70	LOC114114643	XR_003589263.1	CpG
thrombospondin type-1 domain-containing protein 7A	THSD7A	XM_015095205.2	CpG
diacylglycerol kinase beta	DGKB	XM_027968496.1	CpG
alkylglycerol monooxygenase	AGMO	XM_027968497.1	CpG
LOW QUALITY PROTEIN: D-ribitol-5-phosphate cytidylyltransferase	CRPPA	XM_027968498.1	CpG
cell division cycle-associated 7-like protein isoform X1	CDCA7L	XM_012176483.3	CpG
interleukin 6	IL6	NM_001009392.1	CpG
U6 spliceosomal RNA	LOC114114691	XR_003589307.1	CpG
U6 spliceosomal RNA	LOC114114670	XR_003589287.1	CpG
STARD3 N-terminal-like protein	STARD3NL	XM_012176754.2	CpG
myoD family inhibitor domain-containing protein	MDFIC	XM_012176761.3	CpG
uncharacterized LOC114114516	LOC114114516	XR_003589165.1	CpG
transmembrane protein 168	TMEM168	XM_015095297.2	CpG
zinc finger protein 277	ZNF277	XM_004007882.4	CpG
leucine-rich repeat neuronal protein 3	LRRN3	XM_012176787.3	CpG
disintegrin and metalloproteinase domain-containing protein 22 isoform X1	ADAM22	XM_027968678.1	CpG
transmembrane protein 229A	TMEM229A	XM_027968774.1	CpG
60S ribosomal protein L23-like	LOC101103150	XM_015095159.2	CpG
leucine-rich repeat-containing protein 4	LRRC4	XM_027968779.1	CpG
small lysine-rich protein 1	SMKR1	XM_027968798.1	CpG
nuclear respiratory factor 1 isoform X1	NRF1	XR_003589197.1	CpG
LOW QUALITY PROTEIN: coatomer subunit gamma-2	COPG2	XM_015095386.2	CpG
muskelin isoform X1	MKLN1	XM_004008072.4	CpG
podocalyxin	PODXL	XM_027968385.1	CpG
diacylglycerol kinase iota isoform X1	DGKI	XM_027968849.1	CpG
zinc finger CCCH-type antiviral protein 1-like	ZC3HAV1L	XM_015095401.2	CpG
uncharacterized LOC114114568	LOC114114568	XR_003589221.1	CpG
cullin-1	CUL1	XM_027968908.1	CpG
amiloride-sensitive amine oxidase [copper-containing]	AOC1	XM_027968999.1	CpG
olfactory receptor 7A17-like	LOC101112479	XM_015095607.2	CpG
coiled-coil domain-containing protein 192 isoform X1	CCDC192	XM_027969968.1	CpG
coiled-coil domain-containing protein 192 isoform X1	CCDC192	XM_027969970.1	CpG
glutaredoxin-like protein C5orf63 homolog	C5H5orf63	XM_012178188.3	CpG
zinc finger protein 608 isoform X1	ZNF608	XM_027969979.1	CpG
uncharacterized LOC105611654	LOC105611654	XR_001040371.3	CpG
putative histone-lysine N-methyltransferase PRDM6	PRDM6	XM_027969991.1	CpG
neurogenin-1	NEUROG1	XM_027970698.1	CpG
kelch-like protein 3 isoform X1	KLHL3	XM_012178541.3	CpG
pro-neuregulin-2, membrane-bound isoform isoform X1	NRG2	XM_027970308.1	CpG
sperm-associated acrosin inhibitor-like	LOC101108915	XM_027970629.1	CpG
serine protease inhibitor Kazal-type 9	SPINK9	XM_004009526.4	CpG
F-box only protein 38 isoform X6	FBXO38	XM_027970381.1	CpG
uncharacterized LOC114114893	LOC114114893	XR_003589458.1	CpG
40S ribosomal protein S26-like	LOC105609307	XM_027970546.1	CpG
solute carrier organic anion transporter family member 4C1	LOC101104490	XM_027970644.1	CpG
neuropeptide Y receptor type 5	NPY5R	XM_027971384.1	CpG
collagen alpha-1(XXV) chain	LOC101120576	XM_027971377.1	CpG
aminoacyl tRNA synthase complex-interacting multifunctional protein 1	AIMP1	XM_027970827.1	CpG
sodium/hydrogen exchanger 9B2	SLC9B2	XM_012179603.3	CpG
B-cell scaffold protein with ankyrin repeats isoform X1	BANK1	XM_027970854.1	CpG
serine/threonine-protein phosphatase 2B catalytic subunit alpha isoform isoform X1	PPP3CA	XM_027970856.1	CpG
rap1 GTPase-GDP dissociation stimulator 1 isoform X2	RAP1GDS1	XM_004009686.4	CpG
bone morphogenetic protein receptor type 1B	BMPR1B	XM_027970726.1	CpG
glutamate receptor ionotropic, delta-2	GRID2	XM_004009703.4	CpG
PACRG-like protein isoform X1	PACRGL	XM_012179721.3	CpG
stromal interaction molecule 2 isoform X1	STIM2	XM_027970915.1	CpG
phospholipid-transporting ATPase IA	ATP8A1	XM_012179883.3	CpG
glutaredoxin domain-containing cysteine-rich protein 1	GRXCR1	XM_004009798.4	CpG
U6 spliceosomal RNA	LOC114115494	XR_003589831.1	CpG
adhesion G protein-coupled receptor L3	ADGRL3	XM_015096260.2	CpG
elongation factor 1-alpha 1	LOC101114018	XM_004009859.4	CpG
phosphatidate cytidylyltransferase 1	CDS1	XM_027971151.1	CpG
mitogen-activated protein kinase 10 isoform X5	MAPK10	XM_027971158.1	CpG
uncharacterized LOC105612688	LOC105612688	XR_003589714.1	CpG
estradiol 17-beta-dehydrogenase 11	HSD17B11	XM_004009981.4	CpG
LOW QUALITY PROTEIN: epididymis-specific alpha-mannosidase	LOC101112483	XM_027970764.1	CpG
uncharacterized LOC114115341	LOC114115341	XR_003589716.1	CpG
limbin	EVC2	XM_027971178.1	CpG
cytokine-dependent hematopoietic cell linker	CLNK	XM_027970767.1	CpG
heparan sulfate glucosamine 3-O-sulfotransferase 1	HS3ST1	XM_004009996.4	CpG
uncharacterized LOC105607312, transcript variant X2	LOC105607312	XR_003589718.1	CpG
complement C1q tumor necrosis factor-related protein 7 isoform X1	C1QTNF7	XM_004009999.4	CpG
ADP-ribosyl cyclase/cyclic ADP-ribose hydrolase 1	CD38	XM_027971213.1	CpG
LIM domain-binding protein 2 isoform X1	LDB2	XM_012180396.3	CpG
complexin-2	CPLX2	XM_012180649.3	CpG
ras GTPase-activating-like protein IQGAP2	IQGAP2	XM_012180670.3	CpG
high affinity cAMP-specific and IBMX-insensitive 3',5'-cyclic phosphodiesterase 8B	PDE8B	XM_027971477.1	CpG
secretory carrier-associated membrane protein 1 isoform X1	SCAMP1	XM_027971483.1	CpG
homer protein homolog 1 isoform X2	HOMER1	XM_012180703.3	CpG
immunoglobulin superfamily DCC subclass member 4	IGDCC4	XM_027971500.1	CpG
very-long-chain (3R)-3-hydroxyacyl-CoA dehydratase 3 isoform X1	HACD3	XM_012180772.3	CpG
multiple epidermal growth factor-like domains protein 11 isoform X1	MEGF11	XM_012180782.3	CpG
uveal autoantigen with coiled-coil domains and ankyrin repeats isoform X3	UACA	XM_012180860.3	CpG
leucine-rich repeat-containing protein 49 isoform X1	LRRC49	XM_027971543.1	CpG
neogenin isoform X4	NEO1	XM_027971572.1	CpG
uncharacterized LOC105613077	LOC105613077	XR_003589875.1	CpG
eIF-2-alpha kinase GCN2 isoform X1	EIF2AK4	XR_003589878.1	CpG
zinc finger protein 609 isoform X1	ZNF609	XM_027971750.1	CpG
nuclear receptor ROR-alpha isoform X2	RORA	XM_015096691.2	CpG
solute carrier family 35 member F4	SLC35F4	XM_015097092.2	CpG
uncharacterized LOC106991288	LOC106991288	XR_003589935.1	CpG
uncharacterized LOC105607019, transcript variant X1	LOC105607019	XR_003589946.1	CpG
neurexin-3-like	LOC114115885	XM_027972271.1	CpG
neurexin-3-beta isoform X2	LOC101116577	XM_027972088.1	CpG
potassium channel subfamily K member 10	KCNK10	XM_015097221.2	CpG
high mobility group nucleosome-binding domain-containing protein 3 isoform X5	HMGN3	XM_012182433.3	CpG
2-oxoisovalerate dehydrogenase subunit beta, mitochondrial	BCKDHB	XM_027972306.1	CpG
ethylmalonyl-CoA decarboxylase isoform X2	ECHDC1	XM_012182467.3	CpG
sodium/potassium-transporting ATPase subunit beta-1-interacting protein 2 isoform X1	NKAIN2	XM_004011146.4	CpG
sine oculis-binding protein homolog isoform X1	SOBP	XM_015097362.2	CpG
transcription regulator protein BACH2	BACH2	XM_027972436.1	CpG
U6 spliceosomal RNA	LOC114116276	XR_003590260.1	CpG
LOW QUALITY PROTEIN: protein THEMIS-like	LOC101116661	XM_027972726.1	CpG
rho GTPase-activating protein 18	ARHGAP18	XM_004011310.4	CpG
ensconsin isoform X3	MAP7	XM_027972492.1	CpG
U6 spliceosomal RNA	LOC114116253	XR_003590242.1	CpG
connector enhancer of kinase suppressor of ras 3 isoform X1	CNKSR3	XM_027972588.1	CpG
solute carrier family 22 member 3 isoform X1	SLC22A3	XM_012183210.3	CpG
uncharacterized protein C6orf118 homolog isoform X1	C8H6orf118	XM_027972648.1	CpG
uncharacterized LOC114116371	LOC114116371	XR_003590308.1	CpG
uncharacterized protein C8orf34 homolog	C9H8orf34	XM_027973026.1	CpG
double-stranded RNA-binding protein Staufen homolog 2 isoform X6	STAU2	XM_027973045.1	CpG
U6 spliceosomal RNA	LOC114116516	XR_003590419.1	CpG
junctophilin-1 isoform X1	JPH1	XM_027973062.1	CpG
peptidase inhibitor 15	PI15	XM_012183887.3	CpG
cAMP-dependent protein kinase inhibitor alpha isoform X2	PKIA	XM_012183901.3	CpG
collectin-10 isoform X1	COLEC10	XM_015097602.2	CpG
collectin-10 isoform X1	COLEC10	XM_027973084.1	CpG
uncharacterized LOC114116378	LOC114116378	XR_003590316.1	CpG
sterile alpha motif domain-containing protein 12 isoform X1	SAMD12	XM_012183928.2	CpG
uncharacterized LOC114116380	LOC114116380	XR_003590318.1	CpG
alanine and arginine-rich domain-containing protein	AARD	XM_004011989.4	CpG
zinc finger transcription factor Trps1 isoform X1	TRPS1	XM_027973088.1	CpG
CUB and sushi domain-containing protein 3 isoform X1	CSMD3	XM_027973090.1	CpG
E3 ubiquitin-protein ligase rififylin-like	LOC114116429	XM_027973289.1	CpG
zinc finger protein ZFPM2	ZFPM2	XM_027973106.1	CpG
cyclic nucleotide-binding domain-containing protein 1	CNBD1	XM_027973294.1	CpG
uncharacterized LOC105610323	LOC105610323	XR_001042909.3	CpG
ectonucleotide pyrophosphatase/phosphodiesterase family member 2 isoform X7	ENPP2	XM_004011865.4	CpG
tudor domain-containing protein 3 isoform X2	TDRD3	XM_012184309.3	CpG
protocadherin-17 isoform X1	PCDH17	XM_027973507.1	CpG
diacylglycerol kinase eta isoform X3	DGKH	XM_012184354.3	CpG
leucine-rich repeat and calponin homology domain-containing protein 1 isoform X1	LRCH1	XM_027973554.1	CpG
uncharacterized LOC105608012, transcript variant X3	LOC105608012	XR_003590458.1	CpG
LHFPL tetraspan subfamily member 6 protein	LHFPL6	XM_027973599.1	CpG
small nucleolar RNA SNORA48	LOC114116765	XR_003590585.1	CpG
katanin p60 ATPase-containing subunit A-like 1 isoform X1	KATNAL1	XM_012184638.2	CpG
protocadherin-9 isoform X1	PCDH9	XM_004012174.4	CpG
kelch-like protein 1 isoform X1	KLHL1	XM_004012176.4	CpG
U6 spliceosomal RNA	LOC114116730	XR_003590557.1	CpG
uncharacterized LOC114116624	LOC114116624	XR_003590491.1	CpG
COMM domain-containing protein 6	COMMD6	XM_004012187.4	CpG
LOW QUALITY PROTEIN: LIM domain only protein 7	LMO7	XM_015098220.2	CpG
uncharacterized LOC105607734	LOC105607734	XR_003590494.1	CpG
SLIT and NTRK-like protein 1	SLITRK1	XM_027973703.1	CpG
SLIT and NTRK-like protein 6	SLITRK6	XM_004012199.4	CpG
LOW QUALITY PROTEIN: sodium leak channel non-selective protein	NALCN	XM_015098259.2	CpG
integrin beta-like protein 1	LOC101112990	XM_027973877.1	CpG
uncharacterized LOC105607421	LOC105607421	XR_001435243.2	CpG
rRNA methyltransferase 3, mitochondrial isoform X1	MRM3	XM_027975164.1	CpG
potassium channel subfamily T member 2	KCNT2	XM_027976255.1	CpG
BTB/POZ domain-containing protein KCTD3 isoform X1	KCTD3	XM_027976273.1	CpG
G patch domain-containing protein 2 isoform X2	GPATCH2	XM_004013599.4	CpG
H2.0-like homeobox protein	HLX	XM_027976283.1	CpG
protein dispatched homolog 1 isoform X1	DISP1	XM_012187108.3	CpG
lamin-B receptor	LBR	XM_004013625.4	CpG
kinesin-like protein KIF26B	KIF26B	XM_027976327.1	CpG
sterol O-acyltransferase 1	SOAT1	XM_004013835.4	CpG
uncharacterized LOC105608222	LOC105608222	XR_003590972.1	CpG
transcriptional protein SWT1 isoform X1	SWT1	XR_001044138.3	CpG
cytosolic phospholipase A2	PLA2G4A	XM_004013880.4	CpG
40S ribosomal protein S25	LOC114117259	XM_027975995.1	CpG
1-phosphatidylinositol 4,5-bisphosphate phosphodiesterase beta-1	PLCB1	XM_012188093.3	CpG
MAM and LDL-receptor class A domain-containing protein 1	MALRD1	XM_027976591.1	CpG
phosphatidylinositol 5-phosphate 4-kinase type-2 alpha	PIP4K2A	XM_004014221.4	CpG
CD93 molecule	CD93	NM_001161888.1	CpG
nucleolar protein 56	NOP56	XM_004014385.4	CpG
cyclic nucleotide-binding domain-containing protein 2	LOC101120512	XM_027976395.1	CpG
V-set and transmembrane domain-containing protein 2-like protein	VSTM2L	XM_027977187.1	CpG
neuropilin and tolloid-like protein 2 isoform X1	NETO2	XM_027977804.1	CpG
phosphorylase b kinase regulatory subunit beta isoform X2	PHKB	XM_027977813.1	CpG
LOW QUALITY PROTEIN: hydrocephalus-inducing protein homolog	HYDIN	XM_027978168.1	CpG
unconventional prefoldin RPB5 interactor 1	URI1	XM_004015132.4	CpG
probable ATP-dependent RNA helicase DHX34 isoform X1	DHX34	XM_027978536.1	CpG
myb/SANT-like DNA-binding domain-containing protein 4	LOC101116084	XM_012095289.3	CpG
5-hydroxytryptamine receptor 3A isoform X1	HTR3A	XM_027978996.1	CpG
cell adhesion molecule 1 isoform X4	CADM1	XM_012095485.3	CpG
CD59 glycoprotein	CD59	XM_015101109.2	CpG
four-jointed box protein 1	FJX1	XM_004016732.4	CpG
uncharacterized LOC114118455	LOC114118455	XR_003591803.1	CpG
leucine-rich repeat-containing protein 4C	LRRC4C	XM_004016415.3	CpG
uncharacterized LOC101108158	LOC101108158	XR_001435759.2	CpG
tetratricopeptide repeat protein 17 isoform X1	TTC17	XM_027979638.1	CpG
FUN14 domain-containing protein 2	LOC114118711	XM_027979967.1	CpG
cytoplasmic polyadenylation element-binding protein 4 isoform X1	CPEB4	XM_012096734.3	CpG
uncharacterized LOC114118733	LOC114118733	XR_003591901.1	CpG
uncharacterized LOC114108783	LOC114108783	XR_003585503.1	CpG
protein mab-21-like 2	MAB21L2	XM_004017205.4	CpG
LOW QUALITY PROTEIN: serine/threonine-protein kinase DCLK2	DCLK2	XM_027956956.1	CpG
IQ domain-containing protein M	IQCM	XM_027956957.1	CpG
mineralocorticoid receptor	NR3C2	XM_004017206.4	CpG
mineralocorticoid receptor	NR3C2	XM_027956245.1	CpG
uncharacterized LOC114108785	LOC114108785	XR_003585506.1	CpG
ATP-binding cassette sub-family E member 1	ABCE1	XM_004017222.3	CpG
LOW QUALITY PROTEIN: protein inturned	INTU	XM_004017263.4	CpG
follistatin-related protein 5	FSTL5	XM_027956327.1	CpG
glycine receptor subunit beta	GLRB	XM_027956337.1	CpG
platelet-derived growth factor C isoform X1	PDGFC	XM_027956339.1	CpG
adhesion G-protein coupled receptor D1 isoform X3	ADGRD1	XM_004017305.4	CpG
transmembrane protein 132D	LOC101114468	XM_027980248.1	CpG
transmembrane protein 132D-like	LOC114108810	XM_027956399.1	CpG
solute carrier organic anion transporter family member 3A1 isoform X1	SLCO3A1	XM_012098412.3	CpG
5-azacytidine-induced protein 2 isoform X1	AZI2	XR_003586014.1	CpG
RNA-binding motif, single-stranded-interacting protein 3 isoform X1	RBMS3	XM_015102101.2	CpG
putative deoxyribonuclease TATDN2	TATDN2	XR_003586081.1	CpG
inositol 1,4,5-trisphosphate receptor type 1 isoform X1	ITPR1	XM_027958135.1	CpG
formylglycine-generating enzyme	SUMF1	XM_004018312.4	CpG
histone-lysine N-methyltransferase SETMAR	SETMAR	XM_015102326.2	CpG
uncharacterized LOC114109408	LOC114109408	XR_003586091.1	CpG
contactin-4	CNTN4	XM_027958158.1	CpG
contactin-4	LOC101112093	XM_027958159.1	CpG
LOW QUALITY PROTEIN: contactin-6	LOC101112602	XM_027958143.1	CpG
U6 spliceosomal RNA	LOC114109455	XR_003586141.1	CpG
E3 ubiquitin-protein ligase PDZRN3 isoform X1	PDZRN3	XM_027958162.1	CpG
succinate--CoA ligase [GDP-forming] subunit beta, mitochondrial	SUCLG2	XM_004018340.3	CpG
membrane-associated guanylate kinase, WW and PDZ domain-containing protein 1 isoform X9	MAGI1	XM_027958199.1	CpG
U6 spliceosomal RNA	LOC114109459	XR_003586145.1	CpG
receptor-type tyrosine-protein phosphatase gamma isoform X1	PTPRG	XM_027958232.1	CpG
E3 ubiquitin-protein ligase RNF146-B	LOC101113032	XM_027958990.1	CpG
phosphatidylinositol-binding clathrin assembly protein isoform X8	PICALM	XM_027959511.1	CpG
LOW QUALITY PROTEIN: liprin-alpha-1-like	LOC114110161	XM_027960068.1	CpG
U6 spliceosomal RNA	LOC114110192	XR_003586518.1	CpG
protein kinase C-binding protein NELL1	NELL1	XM_004019441.4	CpG
serum amyloid A protein-like	LOC105604171	XM_027959596.1	CpG
uncharacterized LOC114110015	LOC114110015	XR_003586384.1	CpG
neurotrimin isoform X1	NTM	XM_027959856.1	CpG
solute carrier family 22 member 6-like	LOC101112776	XM_027959620.1	CpG
exocyst complex component 6 isoform X3	EXOC6	XM_012102559.3	CpG
inactive heparanase-2	LOC101117891	XM_027960671.1	CpG
LOW QUALITY PROTEIN: elongation factor 1-alpha 1	LOC101102857	XM_004020211.4	CpG
phospholipid phosphatase 4	PLPP4	XM_027960406.1	CpG
LOW QUALITY PROTEIN: putative DMBT1-like protein	LOC101102109	XM_027960338.1	CpG
U6 spliceosomal RNA	LOC114110498	XR_003586750.1	CpG
LOW QUALITY PROTEIN: NPC intracellular cholesterol transporter 1	NPC1	XM_015103629.2	CpG
regulator of MON1-CCZ1 complex isoform X1	RMC1	XM_004020475.4	CpG
myomesin-1 isoform X2	MYOM1	XM_015103648.2	CpG
uncharacterized LOC114110467	LOC114110467	XR_003586722.1	CpG
RNA binding protein fox-1 homolog 1 isoform X6	RBFOX1	XM_027961655.1	CpG
calcium-binding protein 8	CALN1	XM_012104448.3	CpG
cytohesin-3	CYTH3	XM_027961444.1	CpG
potassium channel subfamily K member 1	KCNK1	XM_015104331.2	CpG
integral membrane protein GPR137B	GPR137B	XM_027962245.1	CpG
KRAB-domain containing protein	LOC100527962	NM_001348418.1	CpG
nucleoside diphosphate-linked moiety X motif 13 isoform X3	NUDT13	XM_015104427.2	CpG
nucleoside diphosphate-linked moiety X motif 13 isoform X3	NUDT13	XM_027962415.1	CpG
LOW QUALITY PROTEIN: uncharacterized protein LOC105605134	LOC105605134	XM_015104523.2	CpG
2-iminobutanoate/2-iminopropanoate deaminase-like	LOC114111007	XM_027962607.1	CpG
alpha-(1,3)-fucosyltransferase 10 isoform X1	FUT10	XM_027962714.1	CpG
potassium channel subfamily U member 1	KCNU1	XM_015104599.2	CpG
zinc finger matrin-type protein 4 isoform X1	ZMAT4	XM_027962642.1	CpG
DNA replication complex GINS protein SLD5	GINS4	XM_015104630.2	CpG
U6 spliceosomal RNA	LOC114111146	XR_003587250.1	CHG
sperm-associated antigen 16 protein	SPAG16	XM_004004902.4	CHG
U6 spliceosomal RNA	LOC114113297	XR_003588360.1	CHG
uncharacterized LOC114114137	LOC114114137	XR_003588977.1	CHG
visinin-like protein 1	VSNL1	XM_004005697.4	CHG
major intrinsically disordered NOTCH2-binding receptor 1-like isoform X2	MINAR2	XM_027969965.1	CHG
eyes absent homolog 1 isoform X1	EYA1	XM_015097813.2	CHG
neurobeachin isoform X1	NBEA	XM_027973617.1	CHG
U6 spliceosomal RNA	LOC114116745	XR_003590572.1	CHG
small nucleolar RNA U13	LOC114117099	XR_003590889.1	CHG
integrin subunit beta 1	ITGB1	NM_001113770.1	CHG
LOW QUALITY PROTEIN: actin-like protein 10	ACTL10	XM_027976462.1	CHG
receptor-type tyrosine-protein phosphatase T	PTPRT	XM_027976397.1	CHG
uncharacterized LOC114118399, transcript variant X3	LOC114118399	XR_003591769.1	CHG
SH3 and PX domain-containing protein 2B	SH3PXD2B	XM_027979990.1	CHG
uncharacterized LOC114113897	LOC114113897	XR_003588655.1	CHH
DNA topoisomerase 2-binding protein 1 isoform X1	TOPBP1	XM_012103249.2	CHH
39S ribosomal protein L3, mitochondrial	MRPL3	XM_004003343.4	CHH
serine/threonine-protein kinase Nek11 isoform X13	NEK11	XM_027960559.1	CHH
Down syndrome cell adhesion molecule homolog	LOC114112902	XM_027963990.1	CHH
potassium voltage-gated channel subfamily H member 7-like	LOC114113131	XM_027964815.1	CHH
LOW QUALITY PROTEIN: sodium-driven chloride bicarbonate exchanger	SLC4A10	XM_027964903.1	CHH
60S ribosomal protein L17	LOC101109676	XM_012136002.2	CHH
low-density lipoprotein receptor-related protein 1B-like	LOC114113134	XM_027964824.1	CHH
uncharacterized LOC114113218	LOC114113218	XR_003588261.1	CHH
U6 spliceosomal RNA	LOC114113297	XR_003588360.1	CHH
LOW QUALITY PROTEIN: PTB-containing, cubilin and LRP1-interacting protein	PID1	XM_027965271.1	CHH
mediator of RNA polymerase II transcription subunit 18	MED18	XM_004005069.4	CHH
echinoderm microtubule-associated protein-like 4 isoform X2	EML4	XM_004005997.4	CHH
gem-associated protein 6 isoform X2	GEMIN6	XM_004006008.4	CHH
potassium voltage-gated channel subfamily C member 2	KCNC2	XM_027967148.1	CHH
CCR4-NOT transcription complex subunit 2 isoform X1	CNOT2	XM_027967453.1	CHH
protocadherin gamma-C5 isoform X1	LOC101105495	XM_027970331.1	CHH
sperm-associated acrosin inhibitor-like	LOC101108915	XM_027970629.1	CHH
leucine-rich repeat-containing protein 49 isoform X1	LRRC49	XM_027971543.1	CHH
unconventional myosin-IXa isoform X6	MYO9A	XM_004010277.4	CHH
5-hydroxytryptamine receptor 1B	HTR1B	XM_015097299.2	CHH
junctophilin-1 isoform X1	JPH1	XM_027973062.1	CHH
U6 spliceosomal RNA	LOC114116733	XR_003590560.1	CHH
protocadherin-9 isoform X1	PCDH9	XM_004012174.4	CHH
inorganic pyrophosphatase 2, mitochondrial isoform X1	LOC114116700	XM_027973900.1	CHH
TOM1-like protein 2 isoform X1	TOM1L2	XM_027974788.1	CHH
plexin domain-containing protein 2 isoform X1	PLXDC2	XM_027976592.1	CHH
40S ribosomal protein S15a	LOC101112339	XM_012188293.2	CHH
uncharacterized LOC114117581, transcript variant X2	LOC114117581	XR_003591209.1	CHH
methylthioribulose-1-phosphate dehydratase	APIP	XM_027979618.1	CHH
forkhead box protein I1 isoform X1	FOXI1	XM_015101210.2	CHH
uncharacterized LOC114109669	LOC114109669	XR_003586280.1	CHH

## Sheet: F3_hypermethylated_DMGs
Name	Gene_symbol	Transcript	Cytosine_context
taurochenodeoxycholic 6 alpha-hydroxylase-like isoform X1	LOC114114831	XM_027969721.1	CpG
tetratricopeptide repeat protein 22	TTC22	XM_004002010.4	CpG
rho GTPase-activating protein 29	ARHGAP29	XM_027972222.1	CpG
netrin-G1 isoform X3	NTNG1	XM_027972480.1	CpG
uncharacterized LOC114116103, transcript variant X2	LOC114116103	XR_003590156.1	CpG
probable ATP-dependent RNA helicase DDX20	DDX20	XM_004002323.4	CpG
uncharacterized LOC114113162	LOC114113162	XR_003588203.1	CpG
CTTNBP2 N-terminal-like protein	CTTNBP2NL	XM_004002327.4	CpG
olfactory receptor 6N1-like	LOC101121310	XM_012107594.1	CpG
small nucleolar RNA SNORA70	LOC114111275	XR_003587355.1	CpG
carboxyl-terminal PDZ ligand of neuronal nitric oxide synthase protein isoform X2	LOC101108006	XM_012185108.3	CpG
regulator of G protein signaling 4	RGS4	NM_001174111.1	CpG
pre-B-cell leukemia transcription factor 1 isoform X1	PBX1	XM_012185380.3	CpG
LOW QUALITY PROTEIN: hormonally up-regulated neu tumor-associated kinase	HUNK	XM_004003742.4	CpG
keratin-associated protein 20-2-like	LOC114113348	XM_027965699.1	CpG
probable H/ACA ribonucleoprotein complex subunit 1	LOC114109324	XM_027957595.1	CpG
keratin-associated protein 13-1	LOC101116371	XM_012186553.2	CpG
glutamate receptor ionotropic, kainate 1 isoform X1	GRIK1	XM_027978475.1	CpG
glutamate receptor ionotropic, kainate 1 isoform X1	GRIK1	XM_027978483.1	CpG
U6 spliceosomal RNA	LOC114111180	XR_003587274.1	CpG
ubiquitin carboxyl-terminal hydrolase 25 isoform X3	USP25	XM_012187360.3	CpG
nuclear receptor-interacting protein 1	NRIP1	XM_015092397.2	CpG
SAM domain-containing protein SAMSN-1 isoform X2	SAMSN1	XM_004002825.4	CpG
splicing regulator RBM11 isoform X2	RBM11	XM_004002827.4	CpG
ephrin type-A receptor 3	LOC101122744	XM_027979022.1	CpG
ADP-ribosylation factor-like protein 13B isoform X1	ARL13B	XM_027979029.1	CpG
ADP-ribosylation factor-like protein 6 isoform X2	ARL6	XM_012188267.3	CpG
ribosomal oxygenase 2 isoform X2	RIOX2	XM_004002858.3	CpG
olfactory receptor 5H8-like	LOC101106740	XM_004003765.3	CpG
olfactory receptor 5K3-like	LOC101108279	XM_004003767.2	CpG
U6 spliceosomal RNA	LOC114111008	XR_003587139.1	CpG
discoidin, CUB and LCCL domain-containing protein 2	DCBLD2	XM_004002870.4	CpG
zona pellucida-like domain-containing protein 1	ZPLD1	XM_015091807.2	CpG
HMG box transcription factor BBX isoform X1	BBX	XM_012189597.3	CpG
E3 ubiquitin-protein ligase DZIP3 isoform X3	DZIP3	XM_012189958.2	CpG
follistatin-related protein 1 isoform X1	FSTL1	XM_027980274.1	CpG
fibroblast growth factor 12	FGF12	NM_001162565.1	CpG
lipoma-preferred partner isoform X1	LPP	XM_027957378.1	CpG
transmembrane protein 41A isoform X1	TMEM41A	XM_027957537.1	CpG
small nucleolar RNA SNORA56	LOC114111310	XR_003587389.1	CpG
neuroligin-1	NLGN1	XM_027963665.1	CpG
WD repeat-containing protein 49 isoform X2	WDR49	XM_027958672.1	CpG
rho guanine nucleotide exchange factor 26	ARHGEF26	XM_015092586.2	CpG
P2Y purinoceptor 1	P2RY1	XM_004003238.4	CpG
phospholipid scramblase family member 5	PLSCR5	XM_012101849.3	CpG
procollagen-lysine,2-oxoglutarate 5-dioxygenase 2 isoform X1	PLOD2	XM_027959595.1	CpG
divergent protein kinase domain 2A	DIPK2A	XM_027959602.1	CpG
sodium/hydrogen exchanger 9	SLC9A9	XM_004003282.4	CpG
carbohydrate sulfotransferase 2	CHST2	XM_027959615.1	CpG
cohesin subunit SA-1 isoform X1	STAG1	XM_012102945.3	CpG
cohesin subunit SA-1 isoform X1	STAG1	XM_012102951.2	CpG
E3 ubiquitin-protein ligase MSL2	MSL2	XM_004003317.4	CpG
serine/threonine-protein phosphatase 2A regulatory subunit B'' subunit alpha isoform X2	PPP2R3A	XM_004003320.4	CpG
solute carrier organic anion transporter family member 2A1	SLCO2A1	XR_003589377.1	CpG
DNA topoisomerase 2-binding protein 1 isoform X1	TOPBP1	XM_012103249.2	CpG
U6 spliceosomal RNA	LOC114111164	XR_003587262.1	CpG
atypical chemokine receptor 4	ACKR4	XM_004003337.4	CpG
dnaJ homolog subfamily C member 13	DNAJC13	XM_004003339.4	CpG
39S ribosomal protein L3, mitochondrial	MRPL3	XM_004003343.4	CpG
proteasome assembly chaperone 1	PSMG1	XM_027960632.1	CpG
Down syndrome cell adhesion molecule-like	LOC114112898	XM_027963982.1	CpG
U6 spliceosomal RNA	LOC114111146	XR_003587250.1	CpG
protein C-ets-2 isoform X1	ETS2	XM_015092709.2	CpG
tyrosine-protein phosphatase non-receptor type 3 isoform X1	PTPN3	XM_015092995.2	CpG
LOW QUALITY PROTEIN: glutamate receptor ionotropic, NMDA 3A	GRIN3A	XM_004004040.4	CpG
myb/SANT-like DNA-binding domain-containing protein 3	MSANTD3	XM_015093015.2	CpG
dedicator of cytokinesis protein 5 isoform X1	DOCK5	XM_012118981.3	CpG
bifunctional UDP-N-acetylglucosamine 2-epimerase/N-acetylmannosamine kinase isoform X2	GNE	XM_004004259.4	CpG
histidine triad nucleotide-binding protein 2, mitochondrial isoform X2	HINT2	XM_004004266.4	CpG
proprotein convertase subtilisin/kexin type 5	LOC101121570	XM_004004300.4	CpG
transmembrane channel-like protein 1 isoform X1	TMC1	XM_027964498.1	CpG
transient receptor potential cation channel subfamily M member 3 isoform X1	TRPM3	XM_027964510.1	CpG
protein C9orf135 homolog isoform X1	C2H9orf135	XM_004004324.3	CpG
uncharacterized LOC114112989	LOC114112989	XR_003588124.1	CpG
zinc finger protein GLIS3	GLIS3	XM_004004349.4	CpG
tyrosine-protein kinase JAK2	JAK2	XM_004004357.3	CpG
ran-binding protein 6 isoform X1	RANBP6	XM_012124958.3	CpG
receptor-type tyrosine-protein phosphatase delta isoform X1	PTPRD	XM_027964556.1	CpG
coiled-coil domain-containing protein 171 isoform X1	CCDC171	XM_015093218.2	CpG
LOW QUALITY PROTEIN: zinc finger protein basonuclin-2	BNC2	XM_015093221.2	CpG
endophilin-A1	SH3GL2	XM_015093233.2	CpG
U6 spliceosomal RNA	LOC114113327	XR_003588386.1	CpG
HAUS augmin-like complex subunit 6	HAUS6	XM_012126676.3	CpG
angiopoietin-1 receptor isoform X2	TEK	XM_027964593.1	CpG
U6 spliceosomal RNA	LOC114113268	XR_003588332.1	CpG
SEC14 domain and spectrin repeat-containing protein 1-like	LOC114113113	XM_027964796.1	CpG
uncharacterized LOC114113118	LOC114113118	XR_003588184.1	CpG
tetratricopeptide repeat protein 30A	LOC101104041	XM_004004554.4	CpG
interferon-induced helicase C domain-containing protein 1	IFIH1	XM_004004655.3	CpG
60S ribosomal protein L17	LOC101109676	XM_012136002.2	CpG
CD302 antigen isoform X1	CD302	XM_004004669.3	CpG
WD repeat, SAM and U-box domain-containing protein 1	WDSUB1	XM_012136406.3	CpG
rho GTPase-activating protein 15 isoform X1	ARHGAP15	XM_027964991.1	CpG
low-density lipoprotein receptor-related protein 1B-like	LOC114113134	XM_027964824.1	CpG
U6 spliceosomal RNA	LOC114113467	XR_003588489.1	CpG
nck-associated protein 5 isoform X1	NCKAP5	XM_027965023.1	CpG
nck-associated protein 5 isoform X1	NCKAP5	XM_027965025.1	CpG
ly6/PLAUR domain-containing protein 1	LYPD1	XM_004004741.3	CpG
U6 spliceosomal RNA	LOC114113286	XR_003588349.1	CpG
inactive dipeptidyl peptidase 10	DPP10	XM_027964826.1	CpG
U6 spliceosomal RNA	LOC114113362	XR_003588407.1	CpG
unconventional myosin-Ib isoform X1	MYO1B	XM_012140843.3	CpG
zinc transporter ZIP10	SLC39A10	XM_004004779.4	CpG
LOW QUALITY PROTEIN: dynein heavy chain 7, axonemal	DNAH7	XM_004004780.4	CpG
serine/threonine-protein kinase 17B	STK17B	XM_012141077.3	CpG
LOW QUALITY PROTEIN: GPI inositol-deacylase	PGAP1	XM_004004787.4	CpG
U6 spliceosomal RNA	LOC114113283	XR_003588346.1	CpG
formiminotransferase N-terminal subdomain-containing protein	FTCDNL1	XM_012141817.2	CpG
uncharacterized LOC105610223	LOC105610223	XR_001032642.2	CpG
islet cell autoantigen 1-like protein	ICA1L	XM_027965101.1	CpG
LOW QUALITY PROTEIN: microtubule-associated protein 2	MAP2	XM_004004880.4	CpG
carbamoyl-phosphate synthase [ammonia], mitochondrial	CPS1	XM_027965151.1	CpG
uncharacterized LOC114113218	LOC114113218	XR_003588261.1	CpG
sperm-associated antigen 16 protein	SPAG16	XM_004004902.4	CpG
von Willebrand factor C domain-containing protein 2-like	VWC2L	XM_027965154.1	CpG
U6 spliceosomal RNA	LOC114113297	XR_003588360.1	CpG
uncharacterized LOC114113892	LOC114113892	XR_003588636.1	CpG
neuroblastoma-amplified sequence	NBAS	XM_027966530.1	CpG
uncharacterized LOC114114137	LOC114114137	XR_003588977.1	CpG
visinin-like protein 1	VSNL1	XM_004005697.4	CpG
dynein regulatory complex protein 1	DRC1	XR_003588667.1	CpG
echinoderm microtubule-associated protein-like 6 isoform X3	EML6	XR_003588718.1	CpG
neurexin-1 isoform X1	NRXN1	XM_027966859.1	CpG
neurexin-1 isoform X1	NRXN1	XM_027966860.1	CpG
homeobox protein SIX3	SIX3	XM_015094076.2	CpG
calmodulin-lysine N-methyltransferase	CAMKMT	XM_027966883.1	CpG
leucine-rich PPR motif-containing protein, mitochondrial	LRPPRC	XM_015094408.2	CpG
metastasis-associated protein MTA3 isoform X1	MTA3	XM_027966892.1	CpG
sodium/calcium exchanger 1 isoform X1	SLC8A1	XM_027966901.1	CpG
polyadenylate-binding protein-interacting protein 2B	PAIP2B	XM_004006056.4	CpG
potassium voltage-gated channel subfamily C member 2	KCNC2	XM_027967148.1	CpG
GLIPR1-like protein 2	GLIPR1L2	XM_027965801.1	CpG
protein lin-7 homolog A	LIN7A	XM_004006220.3	CpG
liprin-alpha-2 isoform X3	PPFIA2	XM_012174007.3	CpG
LIM domain and actin-binding protein 1 isoform X4	LIMA1	XM_004006359.3	CpG
contactin-1-like	LOC114113765	XM_027965948.1	CpG
PDZ domain-containing RING finger protein 4	PDZRN4	XM_012174489.3	CpG
kinesin-like protein KIF21A	KIF21A	XM_027967449.1	CpG
CCR4-NOT transcription complex subunit 2 isoform X1	CNOT2	XM_012174558.2	CpG
ras-related protein Rap-1b	RAP1B	XM_015094763.2	CpG
glutamate receptor-interacting protein 1	GRIP1	XM_027967476.1	CpG
U1 spliceosomal RNA	LOC114114283	XR_003589111.1	CpG
DNA helicase B	HELB	XM_004006490.4	CpG
interleukin-1 receptor-associated kinase 3	IRAK3	XM_027967477.1	CpG
wnt inhibitory factor 1 isoform X1	WIF1	XM_012174613.3	CpG
SLIT-ROBO Rho GTPase-activating protein 1 isoform X1	SRGAP1	XM_004006501.4	CpG
UHRF1-binding protein 1-like	UHRF1BP1L	XM_004006648.3	CpG
endoplasmin	HSP90B1	XM_012174925.2	CpG
overexpressed in colon carcinoma 1 protein isoform X1	C3H12orf75	XM_015094834.2	CpG
protein O-mannosyl-transferase TMTC1 isoform X1	TMTC1	XM_027967794.1	CpG
U6 spliceosomal RNA	LOC114114174	XR_003589012.1	CpG
serum paraoxonase/arylesterase 1 isoform X1	PON1	XM_027968471.1	CpG
ankyrin repeat and SOCS box protein 4	ASB4	XM_004007737.4	CpG
collagen alpha-1(XXVIII) chain	COL28A1	XM_027968477.1	CpG
uncharacterized LOC114114490	LOC114114490	XR_003589142.1	CpG
multidrug resistance protein 1-like	LOC101112460	XM_027968364.1	CpG
U6 spliceosomal RNA	LOC114114691	XR_003589307.1	CpG
voltage-dependent calcium channel subunit alpha-2/delta-1 isoform X1	CACNA2D1	XM_027968554.1	CpG
U6 spliceosomal RNA	LOC114114670	XR_003589287.1	CpG
uncharacterized LOC114114602	LOC114114602	XR_003589238.1	CpG
neuronal cell adhesion molecule isoform X1	NRCAM	XM_027968593.1	CpG
mammalian ependymin-related protein 1	EPDR1	XM_027968603.1	CpG
STARD3 N-terminal-like protein	STARD3NL	XM_012176754.2	CpG
cortactin binding protein 2	CTTNBP2	NM_001195311.1	CpG
ankyrin repeat, SAM and basic leucine zipper domain containing 1	ASZ1	NM_001195309.2	CpG
U4 spliceosomal RNA	LOC114114665	XR_003589282.1	CpG
forkhead box protein P2	FOXP2	XM_027968606.1	CpG
LOW QUALITY PROTEIN: protein phosphatase 1 regulatory subunit 3A	PPP1R3A	XM_015095296.2	CpG
zinc finger protein 277	ZNF277	XM_004007882.4	CpG
dedicator of cytokinesis protein 4 isoform X2	DOCK4	XM_004007883.4	CpG
leucine-rich repeat neuronal protein 3	LRRN3	XM_012176787.3	CpG
small nucleolar RNA SNORD86	LOC114114652	XR_003589272.1	CpG
growth hormone releasing hormone receptor	GHRHR	XM_012176253.3	CpG
metabotropic glutamate receptor 8	GRM8	XM_027968777.1	CpG
zinc finger protein 800 isoform X2	ZNF800	XM_012177085.3	CpG
adenosylhomocysteinase 3 isoform X4	AHCYL2	XM_015095379.2	CpG
muskelin isoform X1	MKLN1	XM_027968810.1	CpG
plexin-A4	PLXNA4	XM_012177152.3	CpG
exocyst complex component 4	EXOC4	XM_027968812.1	CpG
leucine-rich repeat and guanylate kinase domain-containing protein isoform X1	LRGUK	XM_012177155.3	CpG
transcription intermediary factor 1-alpha isoform X1	TRIM24	XM_015095400.2	CpG
serine/threonine-protein kinase B-raf isoform X2	BRAF	XM_012177246.3	CpG
homeobox protein NOBOX	NOBOX	XM_012177321.3	CpG
contactin-associated protein-like 2	CNTNAP2	XM_027968403.1	CpG
serine protease 38	PRSS38	XM_027969217.1	CpG
zinc finger protein 699	LOC101109964	XM_012177858.3	CpG
PROP paired-like homeobox 1	PROP1	NM_001009767.1	CpG
olfactory receptor 2T27	LOC101122438	XM_004009438.4	CpG
olfactory receptor 2G6	LOC101123466	XM_015095998.2	CpG
F-box and leucine rich repeat protein 21, pseudogene	FBXL21P	XM_027969162.1	CpG
short transient receptor potential channel 7	TRPC7	XM_015096054.2	CpG
U6 spliceosomal RNA	LOC114115039	XR_003589543.1	CpG
U6 spliceosomal RNA	LOC114115058	XR_003589561.1	CpG
serine/threonine-protein phosphatase 2A 55 kDa regulatory subunit B beta isoform isoform X3	PPP2R2B	XR_003589457.1	CpG
uncharacterized LOC114114893	LOC114114893	XR_003589458.1	CpG
hepatitis A virus cellular receptor 1-like	LOC101111190	XM_004009012.4	CpG
uncharacterized protein KIAA0825 homolog	KIAA0825	XM_027970520.1	CpG
inositol hexakisphosphate and diphosphoinositol-pentakisphosphate kinase 2 isoform X3	PPIP5K2	XM_027970555.1	CpG
collagen alpha-1(XXV) chain-like	LOC114115270	XM_027970819.1	CpG
rho guanine nucleotide exchange factor 38	ARHGEF38	XM_004009653.4	CpG
centromere-associated protein E isoform X5	CENPE	XM_027970838.1	CpG
U6 spliceosomal RNA	LOC114115496	XR_003589833.1	CpG
endomucin isoform X1	EMCN	XM_012179619.3	CpG
uncharacterized protein C4orf17 homolog	C6H4orf17	XM_027970859.1	CpG
sperm-tail PG-rich repeat-containing protein 2	STPG2	XM_027970734.1	CpG
bone morphogenetic protein receptor type 1B	BMPR1B	NM_001009431.1	CpG
bone morphogenetic protein receptor type 1B	BMPR1B	XM_027970725.1	CpG
glutamate receptor ionotropic, delta-2	GRID2	XM_004009703.4	CpG
serine-rich coiled-coil domain-containing protein 1 isoform X2	CCSER1	XM_027970872.1	CpG
slit homolog 2 protein isoform X1	SLIT2	XM_004009725.4	CpG
PACRG-like protein isoform X1	PACRGL	XM_027970896.1	CpG
Kv channel-interacting protein 4 isoform X1	KCNIP4	XM_004009732.4	CpG
cytosolic beta-glucosidase	LOC101103396	XM_004009737.4	CpG
protocadherin-7 isoform X1	PCDH7	XM_027970916.1	CpG
TBC1 domain family member 1 isoform X4	TBC1D1	XM_015096437.2	CpG
amyloid-beta A4 precursor protein-binding family B member 2 isoform X10	APBB2	XM_012179865.3	CpG
glutaredoxin domain-containing cysteine-rich protein 1	GRXCR1	XM_004009798.4	CpG
cytochrome c oxidase subunit 7B2, mitochondrial	LOC101121518	XM_004009806.4	CpG
uncharacterized protein KIAA1211 homolog isoform X1	KIAA1211	XM_027971009.1	CpG
homeodomain-only protein	HOPX	XM_012180015.3	CpG
cilia- and flagella-associated protein 299	CFAP299	XM_027970763.1	CpG
AF4/FMR2 family member 1 isoform X1	AFF1	XM_027971164.1	CpG
LOW QUALITY PROTEIN: ellis-van Creveld syndrome protein	EVC	XM_027971177.1	CpG
complement C1q tumor necrosis factor-related protein 7 isoform X1	C1QTNF7	XM_004009998.4	CpG
complexin-2	CPLX2	XM_012180649.3	CpG
putative ankyrin repeat domain-containing protein 31	ANKRD31	XM_027972155.1	CpG
high affinity cAMP-specific and IBMX-insensitive 3',5'-cyclic phosphodiesterase 8B	PDE8B	XM_027971477.1	CpG
arylsulfatase B	ARSB	XM_015096796.2	CpG
junction-mediating and -regulatory protein	JMY	XM_015096798.2	CpG
small nucleolar RNA SNORA11	LOC114115945	XR_003590049.1	CpG
small nucleolar RNA SNORA72	LOC114115933	XR_003590038.1	CpG
C-myc promoter-binding protein isoform X1	DENND4A	XM_027971507.1	CpG
ras-related protein Rab-11A	RAB11A	XM_004010248.4	CpG
leucine-rich repeat-containing protein 49 isoform X1	LRRC49	XM_027971543.1	CpG
thrombospondin type-1 domain-containing protein 4 isoform X2	THSD4	XM_012180873.3	CpG
neogenin isoform X4	NEO1	XM_027971572.1	CpG
MAM domain-containing glycosylphosphatidylinositol anchor protein 2	LOC101121099	XM_027972246.1	CpG
GPI mannosyltransferase 3 isoform X2	PIGB	XM_027971811.1	CpG
WD repeat-containing protein 72	WDR72	XM_027971818.1	CpG
deoxyuridine 5'-triphosphate nucleotidohydrolase, mitochondrial isoform X1	DUT	XM_027971848.1	CpG
uncharacterized LOC105607030	LOC105607030	XR_001434953.2	CpG
CLOCK interacting pacemaker	CIPC	XM_027971430.1	CpG
uncharacterized aarF domain-containing protein kinase 1 isoform X1	ADCK1	XM_027972086.1	CpG
uncharacterized LOC114115659	LOC114115659	XR_003589979.1	CpG
leucine-rich repeat transmembrane protein FLRT2	FLRT2	XM_027972097.1	CpG
2-oxoisovalerate dehydrogenase subunit beta, mitochondrial	BCKDHB	XM_027972306.1	CpG
inhibitor of Bruton tyrosine kinase isoform X2	LOC101114198	XM_012182451.3	CpG
RWD domain-containing protein 2A	RWDD2A	XM_004011130.4	CpG
U6atac minor spliceosomal RNA	LOC114116242	XR_003590235.1	CpG
tyrosine-protein kinase FRK	FRK	XM_004011186.4	CpG
glutamate receptor ionotropic, kainate 2 isoform X2	GRIK2	XM_004011243.4	CpG
activating signal cointegrator 1 complex subunit 3	ASCC3	XM_027972421.1	CpG
5'-nucleotidase	NT5E	XM_004011302.4	CpG
U6 spliceosomal RNA	LOC114116276	XR_003590260.1	CpG
transmembrane protein 200A	TMEM200A	XM_012182885.3	CpG
ensconsin isoform X3	MAP7	XM_027972492.1	CpG
glutathione S-transferase P-like	LOC114116112	XM_027972540.1	CpG
uncharacterized LOC114116215	LOC114116215	XR_003590221.1	CpG
parkin coregulated gene protein isoform X2	PACRG	XM_012183225.3	CpG
uncharacterized protein C6orf118 homolog isoform X1	C8H6orf118	XM_027972648.1	CpG
adhesion G protein-coupled receptor B3	ADGRB3	XM_027972805.1	CpG
protein FAM49B isoform X1	FAM49B	XM_015097731.2	CpG
class E basic helix-loop-helix protein 22	BHLHE22	XM_027972994.1	CpG
uncharacterized protein C8orf34 homolog	C9H8orf34	XM_027973026.1	CpG
retinol dehydrogenase 10	RDH10	XM_015097815.2	CpG
double-stranded RNA-binding protein Staufen homolog 2 isoform X6	STAU2	XM_027973045.1	CpG
junctophilin-1 isoform X1	JPH1	XM_027973062.1	CpG
U6 spliceosomal RNA	LOC114116512	XR_003590415.1	CpG
small nucleolar RNA SNORA42/SNORA80 family	LOC114116488	XR_003590392.1	CpG
uncharacterized LOC114116380	LOC114116380	XR_003590318.1	CpG
uncharacterized LOC114116381	LOC114116381	XR_003590319.1	CpG
double-strand-break repair protein rad21 homolog	RAD21	XM_004011770.4	CpG
oxidation resistance protein 1 isoform X2	OXR1	XM_027973103.1	CpG
uncharacterized LOC114116468	LOC114116468	XR_003590381.1	CpG
dendritic cell-specific transmembrane protein	DCSTAMP	XM_012183975.3	CpG
regulating synaptic membrane exocytosis protein 2 isoform X24	RIMS2	XM_012184020.2	CpG
sorting nexin-31 isoform X1	SNX31	XM_012184048.3	CpG
serine/threonine-protein kinase 3 isoform X1	STK3	XM_027973186.1	CpG
syndecan-2 isoform X2	SDC2	XM_012184103.2	CpG
cyclic nucleotide-binding domain-containing protein 1	CNBD1	XM_027973294.1	CpG
transcription factor E2F5 isoform X1	E2F5	XM_027973256.1	CpG
leucine-rich repeat and coiled-coil domain-containing protein 1	LRRCC1	XM_004011859.4	CpG
DEP domain-containing mTOR-interacting protein	DEPTOR	XM_027973297.1	CpG
collagen alpha-1(XIV) chain isoform X1	COL14A1	XR_003590347.1	CpG
diacylglycerol kinase eta isoform X3	DGKH	XM_012184354.3	CpG
uncharacterized LOC114116596	LOC114116596	XR_003590442.1	CpG
uncharacterized LOC114116685	LOC114116685	XR_003590534.1	CpG
carboxypeptidase B2	CPB2	XM_004012062.4	CpG
conserved oligomeric Golgi complex subunit 6 isoform X1	COG6	XM_004012096.4	CpG
FRAS1-related extracellular matrix protein 2	FREM2	XM_027973602.1	CpG
periostin isoform X8	POSTN	XM_004012110.4	CpG
zinc finger MYM-type protein 2 isoform X1	ZMYM2	XM_027973680.1	CpG
U6 spliceosomal RNA	LOC114116733	XR_003590560.1	CpG
protocadherin-9 isoform X1	PCDH9	XM_004012174.4	CpG
kelch-like protein 1 isoform X1	KLHL1	XM_004012176.4	CpG
uncharacterized LOC114116623	LOC114116623	XR_003590490.1	CpG
endothelin receptor type B	EDNRB	XM_015098228.2	CpG
glypican-5	GPC5	XM_027973706.1	CpG
protein FAM71C-like	LOC114116717	XM_027973911.1	CpG
uncharacterized LOC105607421	LOC105607421	XR_001435243.2	CpG
sigma intracellular receptor 2	TMEM97	XM_004012491.4	CpG
usherin	USH2A	XM_027976267.1	CpG
transforming growth factor beta-2 proprotein isoform X2	TGFB2	XM_004013601.3	CpG
mitochondrial amidoxime-reducing component 1 isoform X1	36951	XM_027976282.1	CpG
protein FAM177B	FAM177B	XM_004013616.4	CpG
U6 spliceosomal RNA	LOC114117398	XR_003591098.1	CpG
uncharacterized LOC114117355	LOC114117355	XR_003591054.1	CpG
protein FAM136A	LOC105603406	XM_027975584.1	CpG
dimethylaniline monooxygenase [N-oxide-forming] 4 isoform X1	FMO4	XM_012187270.3	CpG
G-protein coupled receptor 52	GPR52	XM_027975892.1	CpG
voltage-dependent R-type calcium channel subunit alpha-1E	CACNA1E	XM_027975932.1	CpG
procollagen galactosyltransferase 2	COLGALT2	XM_004013865.3	CpG
potassium channel subfamily K member 2 isoform X1	KCNK2	XM_004013881.4	CpG
40S ribosomal protein S25	LOC114117259	XM_027975995.1	CpG
1-phosphatidylinositol 4,5-bisphosphate phosphodiesterase beta-4	PLCB4	XM_027976469.1	CpG
leucine-rich repeat transmembrane protein FLRT3	FLRT3	XM_012188139.3	CpG
cAMP responsive element modulator	CREM	NM_001104935.1	CpG
neuropilin-1 isoform X1	NRP1	XM_027976579.1	CpG
MAM and LDL-receptor class A domain-containing protein 1	MALRD1	XM_027976591.1	CpG
LOW QUALITY PROTEIN: putative uncharacterized protein C10orf113 homolog	C13H10orf113	XM_004014215.3	CpG
protein AF-10 isoform X1	MLLT10	XM_027976601.1	CpG
small nucleolar RNA SNORA18	LOC114117654	XR_003591319.1	CpG
optineurin isoform X1	OPTN	XM_012188380.3	CpG
protein FAM171A1	FAM171A1	XM_015099598.2	CpG
Ras suppressor protein 1	RSU1	NM_001163597.1	CpG
kinesin-1 heavy chain isoform X2	KIF5B	XM_015099604.2	CpG
neuropilin and tolloid-like protein 2 isoform X1	NETO2	XM_027977804.1	CpG
chromodomain-helicase-DNA-binding protein 9 isoform X7	CHD9	XM_015100445.2	CpG
uncharacterized LOC114117801	LOC114117801	XR_003591407.1	CpG
cytochrome b5 type B isoform X1	LOC101121621	XM_027978127.1	CpG
uncharacterized LOC105606379, transcript variant X1	LOC105606379	XR_003591518.1	CpG
endogenous retrovirus group K member 9 Env polyprotein-like	LOC101108945	XM_027978728.1	CpG
myotubularin-related protein 2 isoform X1	MTMR2	XM_027979150.1	CpG
neural cell adhesion molecule 1 isoform X1	NCAM1	XM_027979207.1	CpG
eukaryotic translation initiation factor 3 subunit M	EIF3M	XM_004016379.3	CpG
proline-rich protein 5-like	PRR5L	XM_004016409.4	CpG
leucine-rich repeat-containing protein 4C	LRRC4C	XM_004016415.3	CpG
ADP-ribosylation factor GTPase-activating protein 2 isoform X1	ARFGAP2	XM_027979705.1	CpG
olfactory receptor 4D11-like	LOC114118577	XM_027979923.1	CpG
soluble lamin-associated protein of 75 kDa isoform X1	FAM169A	XM_015101244.2	CpG
transmembrane protein 171 isoform X2	TMEM171	XM_012096771.3	CpG
zinc transporter 5	SLC30A5	XM_004016917.4	CpG
phosphatidylinositol 3-kinase regulatory subunit alpha isoform X2	PIK3R1	XM_015101261.2	CpG
uncharacterized LOC106991659	LOC106991659	XR_003591903.1	CpG
catenin delta-2-like	LOC114118709	XM_027979962.1	CpG
catenin delta-2 isoform X1	LOC101121119	XM_027980165.1	CpG
semaphorin-5A	SEMA5A	XM_027980170.1	CpG
protein mab-21-like 2	MAB21L2	XM_004017205.4	CpG
IQ domain-containing protein M	IQCM	XM_027956957.1	CpG
rho GTPase-activating protein 10	ARHGAP10	XM_015101370.2	CpG
reelin domain-containing protein 1	REELD1	XM_012097407.3	CpG
uncharacterized LOC114118834	LOC114118834	XR_003591976.1	CpG
mothers against decapentaplegic homolog 1 isoform X1	SMAD1	XM_015101507.2	CpG
LOW QUALITY PROTEIN: FRAS1-related extracellular matrix protein 3	FREM3	XM_004017521.4	CpG
LOW QUALITY PROTEIN: rap guanine nucleotide exchange factor 2	RAPGEF2	XM_012097548.3	CpG
glutamate receptor 2 isoform X3	GRIA2	XM_004017287.4	CpG
glycine receptor subunit beta	GLRB	XM_027956337.1	CpG
piwi-like protein 1	PIWIL1	XM_027980234.1	CpG
transmembrane protein 132D	LOC101114468	XM_027980248.1	CpG
LOW QUALITY PROTEIN: glycosyltransferase 1 domain-containing protein 1	GLT1D1	XM_004017310.4	CpG
transmembrane channel-like protein 3	TMC3	XM_004017799.4	CpG
U6 spliceosomal RNA	LOC114109138	XR_003585824.1	CpG
RNA-binding motif, single-stranded-interacting protein 3 isoform X1	RBMS3	XM_015102101.2	CpG
U6 spliceosomal RNA	LOC114109472	XR_003586157.1	CpG
trafficking kinesin-binding protein 1 isoform X10	TRAK1	XM_027958054.1	CpG
LOW QUALITY PROTEIN: protein TOPAZ1	TOPAZ1	XM_027957908.1	CpG
LIM and cysteine-rich domains protein 1	LMCD1	XM_004018302.3	CpG
contactin-4	LOC101112093	XM_027958159.1	CpG
neural cell adhesion molecule L1-like protein isoform X1	CHL1	XM_015102329.2	CpG
U6 spliceosomal RNA	LOC114109455	XR_003586141.1	CpG
E3 ubiquitin-protein ligase PDZRN3 isoform X1	PDZRN3	XM_027958162.1	CpG
forkhead box protein P1 isoform X2	FOXP1	XM_012099668.3	CpG
FERM domain-containing protein 4B isoform X1	FRMD4B	XM_027958177.1	CpG
EGF domain-specific O-linked N-acetylglucosamine transferase isoform X1	EOGT	XR_003586098.1	CpG
protein FAM19A1	TAFA1	XM_004018339.4	CpG
solute carrier family 25 member 26	SLC25A26	XM_027957546.1	CpG
membrane-associated guanylate kinase, WW and PDZ domain-containing protein 1 isoform X9	MAGI1	XM_027958199.1	CpG
U6 spliceosomal RNA	LOC114109459	XR_003586145.1	CpG
synaptoporin isoform X2	SYNPR	XM_004018349.4	CpG
60S ribosomal protein L6	LOC101109212	XM_004017379.4	CpG
U6 spliceosomal RNA	LOC114109457	XR_003586143.1	CpG
leucine-rich repeat and transmembrane domain-containing protein 1	LRTM1	XM_012099888.3	CpG
uncharacterized LOC114109443	LOC114109443	XR_003586128.1	CpG
uncharacterized LOC114109535	LOC114109535	XR_003586204.1	CpG
kinesin-like protein KIF13A isoform X1	KIF13A	XM_027958676.1	CpG
zinc finger protein 40 isoform X1	HIVEP1	XM_027959216.1	CpG
glutamate carboxypeptidase 2 isoform X2	LOC101121723	XM_012101586.3	CpG
cadherin-7	CDH7	XM_015103578.2	CpG
rho-related GTP-binding protein RhoE-like	LOC114110469	XM_027960941.1	CpG
G-protein coupled receptor family C group 5 member B	GPRC5B	XM_027961692.1	CpG
voltage-dependent calcium channel gamma-3 subunit	CACNG3	XM_004020842.4	CpG
calcium-binding protein 8	CALN1	XM_012104448.3	CpG
60S ribosomal protein L30	LOC101106855	XM_004020952.4	CpG
guanine nucleotide-binding protein G(I)/G(S)/G(O) subunit gamma-4	GNG4	XM_012104999.3	CpG
ankyrin-3 isoform X2	ANK3	XM_012105105.3	CpG
ankyrin-3 isoform X2	ANK3	XM_027962324.1	CpG
rho-related BTB domain-containing protein 1 isoform X1	RHOBTB1	XM_027962357.1	CpG
2-aminoethanethiol dioxygenase	ADO	XM_027962172.1	CpG
small nucleolar RNA SNORA67	LOC114110910	XR_003587076.1	CpG
bone morphogenetic protein receptor type 1A	BMPR1A	XM_012104920.3	CpG
LOW QUALITY PROTEIN: WD repeat-containing protein 17	WDR17	XM_027962545.1	CpG
basic proline-rich protein-like	LOC114110959	XM_027962514.1	CpG
LOW QUALITY PROTEIN: uncharacterized protein LOC105605134	LOC105605134	XM_015104523.2	CpG
netrin receptor UNC5D	UNC5D	XM_004021770.4	CpG
U6 spliceosomal RNA	LOC114111092	XR_003587221.1	CpG
zinc finger matrin-type protein 4 isoform X1	ZMAT4	XM_027962642.1	CpG
LOW QUALITY PROTEIN: very large A-kinase anchor protein	CRYBG3	XM_004002856.4	CHG
sodium/calcium exchanger 1 isoform X1	SLC8A1	XM_027966901.1	CHG
methionine aminopeptidase 2	METAP2	XM_004006265.4	CHG
leucine-rich repeat serine/threonine-protein kinase 2 isoform X1	LRRK2	XM_027967445.1	CHG
gephyrin isoform X2	GPHN	XM_004010727.4	CHG
neurexin-3-beta isoform X2	LOC101116577	XM_027972088.1	CHG
uncharacterized protein C6orf118 homolog isoform X1	C8H6orf118	XM_027972648.1	CHG
thymocyte selection-associated high mobility group box protein TOX isoform X2	TOX	XM_015097774.2	CHG
sister chromatid cohesion protein PDS5 homolog B isoform X1	PDS5B	XM_027973013.1	CHG
transient receptor potential cation channel subfamily A member 1	TRPA1	XM_027973040.1	CHG
exostosin-1	EXT1	XM_004011769.4	CHG
uncharacterized LOC114116397	LOC114116397	XR_003590335.1	CHG
E3 ubiquitin-protein ligase RNF213 isoform X1	RNF213	XM_012186468.3	CHG
uncharacterized LOC114117590	LOC114117590	XR_003591225.1	CHG
nucleolar protein 3	NOL3	XM_027978062.1	CHG
olfactomedin-like protein 3	OLFML3	XM_004002351.4	CHH
ephrin type-A receptor 3-like	LOC114110089	XM_027959691.1	CHH
cylicin-2	CYLC2	XM_027964011.1	CHH
LOW QUALITY PROTEIN: nebulin	NEB	XM_012137496.3	CHH
MAGUK p55 subfamily member 4	MPP4	XM_004004829.4	CHH
uncharacterized LOC114113218	LOC114113218	XR_003588261.1	CHH
LOW QUALITY PROTEIN: testis-specific Y-encoded-like protein 6	TSPYL6	XM_027968293.1	CHH
sodium/calcium exchanger 1 isoform X1	SLC8A1	XM_027966901.1	CHH
PDZ domain-containing RING finger protein 4	PDZRN4	XM_012174489.3	CHH
LOW QUALITY PROTEIN: contactin-1	CNTN1	XM_004006444.4	CHH
proton myo-inositol cotransporter	SLC2A13	XM_027967447.1	CHH
CCR4-NOT transcription complex subunit 2 isoform X1	CNOT2	XM_027967453.1	CHH
U1 spliceosomal RNA	LOC114114283	XR_003589111.1	CHH
methionine-R-sulfoxide reductase B3 isoform X2	MSRB3	XM_012174611.3	CHH
actin-related protein 6 isoform X1	ACTR6	XM_012174869.3	CHH
protein PRRC1	PRRC1	XM_004008657.4	CHH
sperm-associated acrosin inhibitor-like	LOC101108915	XM_027970629.1	CHH
homer protein homolog 1 isoform X2	HOMER1	XM_012180703.3	CHH
uncharacterized LOC105613077	LOC105613077	XR_003589875.1	CHH
uncharacterized LOC105607019, transcript variant X1	LOC105607019	XR_001041858.3	CHH
LOW QUALITY PROTEIN: interphotoreceptor matrix proteoglycan 1	IMPG1	XM_027972730.1	CHH
2-oxoisovalerate dehydrogenase subunit beta, mitochondrial	BCKDHB	XM_027972306.1	CHH
LOW QUALITY PROTEIN: protein THEMIS-like	LOC101116661	XM_027972726.1	CHH
E3 ubiquitin-protein ligase SHPRH	SHPRH	XM_012183066.3	CHH
small nucleolar RNA SNORA70	LOC114116282	XR_003590264.1	CHH
ER membrane protein complex subunit 2	LOC105608705	XM_027972887.1	CHH
zinc finger homeobox protein 4 isoform X2	ZFHX4	XM_027973071.1	CHH
zinc finger transcription factor Trps1 isoform X1	TRPS1	XM_027973088.1	CHH
CUB and sushi domain-containing protein 3 isoform X1	CSMD3	XM_027973090.1	CHH
diacylglycerol kinase eta isoform X3	DGKH	XM_027973523.1	CHH
U6 spliceosomal RNA	LOC114116745	XR_003590572.1	CHH
protocadherin-9 isoform X1	PCDH9	XM_004012174.4	CHH
protein FAM71C-like	LOC114116717	XM_027973911.1	CHH
rap1 GTPase-activating protein 2 isoform X1	RAP1GAP2	XM_027975122.1	CHH
nephrocystin-4	NPHP4	XM_027975720.1	CHH
1-phosphatidylinositol 4,5-bisphosphate phosphodiesterase beta-4	PLCB4	XM_027976469.1	CHH
uncharacterized LOC105608136, transcript variant X1	LOC105608136	XR_001435670.2	CHH
LOW QUALITY PROTEIN: divergent paired-related homeobox	DPRX	XM_027977976.1	CHH
cationic amino acid transporter 3-like	LOC101112343	XM_027977978.1	CHH
uncharacterized LOC114117841	LOC114117841	XR_003591421.1	CHH
matrix metallopeptidase 13	MMP13	NM_001166179.1	CHH
olfactory receptor 52L1	LOC101112762	XM_004016625.4	CHH
olfactory receptor 52E4-like	LOC101115824	XM_012096567.2	CHH
LOW QUALITY PROTEIN: pleckstrin homology domain-containing family B member 1-like	LOC114118505	XM_027979873.1	CHH
GMP reductase 1	GMPR	XR_001023163.3	CHH
synaptotagmin-7 isoform X1	SYT7	XM_027959255.1	CHH
cytochrome P450 2C42-like	LOC114110337	XM_027960666.1	CHH
canalicular multispecific organic anion transporter 1	ABCC2	XM_004020104.4	CHH
small nuclear ribonucleoprotein Sm D1	SNRPD1	XM_004020484.4	CHH

## Sheet: F4_hypomethylated_DMGs
Name	Gene_symbol	Transcript	Cytosine_context
doublesex- and mab-3-related transcription factor B1	DMRTB1	XM_012147539.3	CpG
type I iodothyronine deiodinase isoform X2	DIO1	XM_027970451.1	CpG
RNA 3'-terminal phosphate cyclase isoform X1	RTCA	XM_027972364.1	CpG
uncharacterized LOC114116103, transcript variant X2	LOC114116103	XR_003590156.1	CpG
striatin-interacting protein 1	STRIP1	XM_027972828.1	CpG
disintegrin and metalloproteinase domain-containing protein 30-like	LOC101112695	XM_027975768.1	CpG
Fc fragment of IgG, low affinity IIb, receptor (CD32)	FCGR2B	NM_001139453.1	CpG
carboxyl-terminal PDZ ligand of neuronal nitric oxide synthase protein isoform X2	LOC101108006	XM_012185108.3	CpG
spermatogenesis-associated protein 46	SPATA46	XM_004002708.4	CpG
discoidin domain-containing receptor 2 isoform X2	DDR2	XM_012185182.3	CpG
pre-B-cell leukemia transcription factor 1 isoform X1	PBX1	XM_027977650.1	CpG
cell surface A33 antigen	GPA33	XM_012185592.3	CpG
capZ-interacting protein	RCSD1	XM_004002733.4	CpG
vesicle transport protein SFT2B	SFT2D2	XM_004002746.4	CpG
regulator of calcineurin 1	RCAN1	NM_001009274.1	CpG
MAP3K7 C-terminal-like protein isoform X2	MAP3K7CL	XM_012186712.2	CpG
neural cell adhesion molecule 2	NCAM2	XM_027958693.1	CpG
U6 spliceosomal RNA	LOC114111052	XR_003587180.1	CpG
nuclear receptor-interacting protein 1	NRIP1	XM_015092397.2	CpG
roundabout homolog 2 isoform X1	ROBO2	XM_027978968.1	CpG
roundabout homolog 1 isoform X1	ROBO1	XM_027978969.1	CpG
roundabout homolog 1 isoform X1	ROBO1	XM_027978973.1	CpG
1,4-alpha-glucan-branching enzyme	GBE1	XM_004002835.4	CpG
U6 spliceosomal RNA	LOC114111171	XR_003587270.1	CpG
cell adhesion molecule 2-like	LOC114110024	XM_027959360.1	CpG
ephrin type-A receptor 3-like	LOC114110089	XM_027959691.1	CpG
ephrin type-A receptor 3	LOC101122744	XM_027979022.1	CpG
filamin A-interacting protein 1-like isoform X3	FILIP1L	XM_004002872.4	CpG
TBC1 domain family member 23 isoform X2	TBC1D23	XM_012188672.3	CpG
protein TFG isoform X1	TFG	XM_027979525.1	CpG
fibroblast growth factor 12	FGF12	NM_001162565.1	CpG
osteocrin	OSTN	XM_004003038.4	CpG
prolyl 3-hydroxylase 2	P3H2	XM_015092503.2	CpG
U6 spliceosomal RNA	LOC114111221	XR_003587300.1	CpG
neuroligin-1-like	LOC114109442	XM_027958287.1	CpG
growth hormone secretagogue receptor	GHSR	NM_001009760.1	CpG
phospholipase D1 isoform X1	PLD1	XM_012099308.3	CpG
uncharacterized LOC105603457	LOC105603457	XR_001022611.3	CpG
cytochrome c-like	LOC106990363	XM_027963888.1	CpG
succinate receptor 1	SUCNR1	XM_012101301.2	CpG
immunoglobulin superfamily member 10	IGSF10	XM_004003247.4	CpG
inactive ubiquitin carboxyl-terminal hydrolase MINDY-4B	MINDY4B	XM_027963920.1	CpG
glutamate-rich protein 6	LOC101102033	XM_027959314.1	CpG
glycogenin-1	GYG1	XM_015092612.2	CpG
sodium/hydrogen exchanger 9	SLC9A9	XM_004003282.4	CpG
carbohydrate sulfotransferase 2	CHST2	XM_027959615.1	CpG
uncharacterized LOC106990580	LOC106990580	XR_001433939.2	CpG
astrotactin-2 isoform X1	ASTN2	XM_027964073.1	CpG
fukutin isoform X2	FKTN	XM_027964152.1	CpG
uncharacterized protein LOC114112918	LOC114112918	XM_027964013.1	CpG
uncharacterized LOC105606997	LOC105606997	XR_001027100.3	CpG
Fanconi anemia group C protein	FANCC	XM_027964235.1	CpG
E3 ubiquitin-protein ligase RNF38 isoform X2	RNF38	XM_027964415.1	CpG
LOW QUALITY PROTEIN: protein FAM189A2	FAM189A2	XM_015093187.2	CpG
60S ribosomal protein L30-like	LOC114112992	XM_027964548.1	CpG
receptor-type tyrosine-protein phosphatase delta isoform X1	PTPRD	XM_027964556.1	CpG
coiled-coil domain-containing protein 171 isoform X1	CCDC171	XM_015093218.2	CpG
endophilin-A1	SH3GL2	XM_015093233.2	CpG
interferon kappa	IFNK	XM_027964595.1	CpG
uncharacterized LOC105608940, transcript variant X2	LOC105608940	XR_001030584.2	CpG
glycosyltransferase-like domain-containing protein 1 isoform X1	GTDC1	XM_027964986.1	CpG
histamine N-methyltransferase	HNMT	XM_004004724.4	CpG
uncharacterized LOC114113192	LOC114113192	XR_003588232.1	CpG
rab3 GTPase-activating protein catalytic subunit isoform X1	RAB3GAP1	XM_027965013.1	CpG
inactive dipeptidyl peptidase 10	DPP10	XM_027964826.1	CpG
coiled-coil domain-containing protein 93 isoform X1	CCDC93	XM_027965026.1	CpG
aldehyde oxidase	AOX1	XM_004004810.3	CpG
uncharacterized protein KIAA2012 homolog isoform X2	KIAA2012	XM_027965098.1	CpG
small nucleolar RNA SNORD103/SNORD85	LOC114113383	XR_003588420.1	CpG
bone morphogenetic protein receptor type 2	BMPR2	NM_001306123.1	CpG
neurobeachin-like protein 1 isoform X1	NBEAL1	XM_027965105.1	CpG
cytotoxic T-lymphocyte associated protein 4	CTLA4	NM_001009214.1	CpG
uncharacterized LOC114113231	LOC114113231	XR_003588275.1	CpG
protein FAM49A	FAM49A	XM_012164859.3	CpG
cytochrome P450 26B1	LOC101110922	XM_004006067.4	CpG
N-acetyltransferase 8	NAT8	XM_012173644.3	CpG
MOB kinase activator 1A	MOB1A	XM_004006087.4	CpG
neuron navigator 3 isoform X1	NAV3	XM_012173971.3	CpG
synaptotagmin-1 isoform X1	SYT1	XM_027967160.1	CpG
protein O-mannosyl-transferase TMTC2	TMTC2	XM_004006230.4	CpG
transmembrane protein 117	TMEM117	XM_015094721.2	CpG
wnt inhibitory factor 1 isoform X1	WIF1	XM_012174613.3	CpG
SLIT-ROBO Rho GTPase-activating protein 1 isoform X1	SRGAP1	XM_004006501.4	CpG
protein MON2 homolog isoform X2	MON2	XM_012174631.2	CpG
solute carrier family 41 member 2	SLC41A2	XM_004006688.4	CpG
LOW QUALITY PROTEIN: protein cordon-bleu-like	LOC106990241	XM_027969093.1	CpG
collagen alpha-1(XXVIII) chain	COL28A1	XM_027968477.1	CpG
glucocorticoid-induced transcript 1 protein	GLCCI1	XM_027968481.1	CpG
uncharacterized LOC114114490	LOC114114490	XR_003589142.1	CpG
diacylglycerol kinase beta	DGKB	XM_027968496.1	CpG
basic leucine zipper and W2 domain-containing protein 2	BZW2	XM_015095211.2	CpG
sorting nexin-13 isoform X1	SNX13	XM_027968500.1	CpG
mitochondrial import receptor subunit TOM7 homolog	TOMM7	XM_027968509.1	CpG
insulin-like growth factor 2 mRNA-binding protein 3 isoform X1	IGF2BP3	XM_012176514.3	CpG
semaphorin-3A	SEMA3A	XM_027968532.1	CpG
protein FAM185A	FAM185A	XM_004008227.4	CpG
uncharacterized LOC105611832	LOC105611832	XR_001039881.2	CpG
dedicator of cytokinesis protein 4 isoform X2	DOCK4	XM_004007883.4	CpG
U6 spliceosomal RNA	LOC114114638	XR_003589259.1	CpG
leucine-rich repeat neuronal protein 3	LRRN3	XM_012176787.3	CpG
probable C-mannosyltransferase DPY19L2	DPY19L2	XM_004007903.4	CpG
U6 spliceosomal RNA	LOC114114687	XR_003589304.1	CpG
BMP-binding endothelial regulator protein	BMPER	XM_004007905.4	CpG
U6 spliceosomal RNA	LOC114114666	XR_003589283.1	CpG
calcium/calmodulin-dependent 3',5'-cyclic nucleotide phosphodiesterase 1C isoform X2	PDE1C	XM_027968635.1	CpG
pleckstrin homology domain-containing family A member 8	PLEKHA8	XM_012176888.3	CpG
juxtaposed with another zinc finger protein 1	JAZF1	XM_015095333.2	CpG
neuropeptide VF precursor	NPVF	NM_001127268.1	CpG
disintegrin and metalloproteinase domain-containing protein 22 isoform X1	ADAM22	XM_027968678.1	CpG
metalloreductase STEAP1 isoform X1	STEAP1	XM_027968680.1	CpG
small Cajal body-specific RNA 20	LOC114114653	XR_003589273.1	CpG
LOW QUALITY PROTEIN: POU domain, class 6, transcription factor 2	POU6F2	XM_015095360.2	CpG
plexin-A4	PLXNA4	XM_012177152.3	CpG
pleiotrophin isoform X1	PTN	XM_027968848.1	CpG
diacylglycerol kinase iota isoform X1	DGKI	XM_027968849.1	CpG
paired amphipathic helix protein Sin3b isoform X1	SIN3B	XM_027969460.1	CpG
kinetochore protein Spc24	SPC24	XM_027969671.1	CpG
colony stimulating factor 2	CSF2	XM_012177585.3	CpG
major intrinsically disordered NOTCH2-binding receptor 1-like isoform X2	MINAR2	XM_027969965.1	CpG
A disintegrin and metalloproteinase with thrombospondin motifs 19	ADAMTS19	XM_012178168.3	CpG
BRCA1-A complex subunit RAP80 isoform X1	UIMC1	XM_012178271.3	CpG
collagen alpha-1(XXIII) chain	COL23A1	XM_027970591.1	CpG
olfactory receptor 2T27-like	LOC114114942	XM_027970598.1	CpG
FACT complex subunit SPT16	SUPT16H	XM_004010368.4	CpG
piggyBac transposable element-derived protein 2	PGBD2	XM_004009450.4	CpG
paralemmin-1 isoform X1	PALM	XM_027970139.1	CpG
kelch-like protein 3 isoform X1	KLHL3	XM_012178541.3	CpG
U6 spliceosomal RNA	LOC114115058	XR_003589561.1	CpG
uncharacterized LOC114114893	LOC114114893	XR_003589458.1	CpG
uncharacterized LOC106991197	LOC106991197	XR_001434733.2	CpG
rod cGMP-specific 3',5'-cyclic phosphodiesterase subunit alpha isoform X2	PDE6A	XM_004008966.4	CpG
protein kish-A	TMEM167A	XM_004009064.3	CpG
F-box/LRR-repeat protein 17	FBXL17	XM_027970556.1	CpG
tyrosine-protein kinase Fer	FER	XM_027970557.1	CpG
E3 ubiquitin-protein ligase Praja-2 isoform X1	PJA2	XM_027970558.1	CpG
uncharacterized LOC105612939	LOC105612939	XR_003589636.1	CpG
LOW QUALITY PROTEIN: bifunctional heparan sulfate N-deacetylase/N-sulfotransferase 4	LOC101112819	XM_027970794.1	CpG
alpha-protein kinase 1 isoform X1	ALPK1	XM_027970812.1	CpG
serine/threonine-protein phosphatase 2B catalytic subunit alpha isoform isoform X1	PPP3CA	XM_027970856.1	CpG
uncharacterized protein C4orf54 homolog	C6H4orf54	XR_003589666.1	CpG
pyruvate dehydrogenase E1 component subunit alpha, testis-specific form, mitochondrial isoform X1	PDHA2	XM_004009687.4	CpG
protocadherin-7 isoform X1	PCDH7	XM_027970916.1	CpG
uncharacterized LOC114115301	LOC114115301	XR_003589678.1	CpG
WD repeat-containing protein 19	WDR19	XM_027970933.1	CpG
ras homolog family member H	RHOH	NM_001127286.1	CpG
neuronal acetylcholine receptor subunit alpha-9	CHRNA9	XM_015096450.2	CpG
glutaredoxin domain-containing cysteine-rich protein 1	GRXCR1	XM_004009798.4	CpG
PGAP2-interacting protein	CWH43	XM_004009824.4	CpG
small nucleolar RNA SNORA26	LOC114115459	XR_003589799.1	CpG
E3 ubiquitin-protein ligase LNX isoform X1	LNX1	XM_027970996.1	CpG
uncharacterized protein KIAA1211 homolog isoform X1	KIAA1211	XM_027971009.1	CpG
uncharacterized LOC105615501, transcript variant X2	LOC105615501	XR_001434839.2	CpG
biorientation of chromosomes in cell division protein 1-like 1	BOD1L1	XM_027971185.1	CpG
small conductance calcium-activated potassium channel protein 2	KCNN2	XM_027971450.1	CpG
beta-1,3-galactosyl-O-glycosyl-glycoprotein beta-1,6-N-acetylglucosaminyltransferase 4	GCNT4	XM_015096788.2	CpG
small nucleolar RNA SNORA11	LOC114115945	XR_003590049.1	CpG
glucosamine 6-phosphate N-acetyltransferase isoform X2	GNPNAT1	XM_004010216.4	CpG
protein fem-1 homolog B	FEM1B	XM_012180829.3	CpG
olfactory receptor 11H6-like	LOC101121608	XM_004010938.4	CpG
formin-1	FMN1	XM_004010422.4	CpG
S-phase kinase associated protein 1	SKP1	NM_001144778.1	CpG
spectrin beta chain, non-erythrocytic 5	SPTBN5	XM_027971705.1	CpG
protein unc-13 homolog C	UNC13C	XM_027971817.1	CpG
neurexin-3-like	LOC114115885	XM_027972271.1	CpG
neurexin-3-beta isoform X2	LOC101116577	XM_027972089.1	CpG
leucine-rich repeat transmembrane protein FLRT2	FLRT2	XM_027972097.1	CpG
LOW QUALITY PROTEIN: interphotoreceptor matrix proteoglycan 1	IMPG1	XM_027972730.1	CpG
LOW QUALITY PROTEIN: G-protein coupled receptor family C group 6 member A	GPRC6A	XM_027972740.1	CpG
uncharacterized LOC114116073, transcript variant X3	LOC114116073	XR_003590122.1	CpG
plasma alpha-L-fucosidase	FUCA2	XM_015097452.2	CpG
LOW QUALITY PROTEIN: utrophin	UTRN	XM_027972527.1	CpG
syntaxin-binding protein 5 isoform X2	STXBP5	XM_004011401.4	CpG
glycoprotein integral membrane protein 1 isoform X1	GINM1	XM_027972543.1	CpG
katanin p60 ATPase-containing subunit A1	KATNA1	XM_004011405.3	CpG
large tumor suppressor kinase 1	LATS1	NM_001306113.1	CpG
LOW QUALITY PROTEIN: low-density lipoprotein receptor-related protein 11	LRP11	XM_027972546.1	CpG
monofunctional C1-tetrahydrofolate synthase, mitochondrial	MTHFD1L	XM_004011411.3	CpG
small nucleolar RNA SNORA70	LOC114116282	XR_003590264.1	CpG
zinc finger and BTB domain-containing protein 2 isoform X1	ZBTB2	XM_027972561.1	CpG
coiled-coil domain-containing protein 170	CCDC170	XM_027972606.1	CpG
uncharacterized LOC114116119	LOC114116119	XR_003590170.1	CpG
regulator of G-protein signaling 17	RGS17	XM_015097491.2	CpG
uncharacterized LOC114116177	LOC114116177	XR_003590203.1	CpG
LOW QUALITY PROTEIN: DNA-dependent protein kinase catalytic subunit	PRKDC	XM_027972935.1	CpG
centrosome and spindle pole-associated protein 1 isoform X1	CSPP1	XM_027973002.1	CpG
centrosome and spindle pole-associated protein 1 isoform X1	CSPP1	XM_027973010.1	CpG
uncharacterized protein C8orf34 homolog	C9H8orf34	XM_027973026.1	CpG
ubiquitin-conjugating enzyme E2 W	UBE2W	XM_004011742.3	CpG
zinc finger protein 704 isoform X2	ZNF704	XM_027973082.1	CpG
zinc finger transcription factor Trps1 isoform X1	TRPS1	XM_027973088.1	CpG
zinc finger protein ZFPM2	ZFPM2	XM_027973106.1	CpG
U6 spliceosomal RNA	LOC114116504	XR_003590407.1	CpG
cyclic nucleotide-binding domain-containing protein 1	CNBD1	XM_027973294.1	CpG
spermatogenesis-associated protein 13 isoform X1	SPATA13	XM_027973657.1	CpG
protocadherin-9 isoform X1	PCDH9	XM_004012174.4	CpG
uncharacterized LOC114116623	LOC114116623	XR_003590490.1	CpG
heparan-sulfate 6-O-sulfotransferase 3	HS6ST3	XM_004023507.4	CpG
2-oxoglutarate receptor 1	OXGR1	XM_015098034.2	CpG
LOW QUALITY PROTEIN: sodium leak channel non-selective protein	NALCN	XM_015098259.2	CpG
fibroblast growth factor 14 isoform X2	FGF14	XM_027973760.1	CpG
uncharacterized LOC105607421	LOC105607421	XR_001435243.2	CpG
proto-oncogene Wnt-3	WNT3	XM_027975418.1	CpG
interleukin 10	IL10	NM_001009327.1	CpG
usherin	USH2A	XM_027976267.1	CpG
RAB6-interacting golgin	GORAB	XM_004013683.4	CpG
uncharacterized LOC114117580	LOC114117580	XR_003591207.1	CpG
kinesin-like protein KIF3B	KIF3B	XM_012189033.3	CpG
alpha-tocopherol transfer protein-like	TTPAL	XM_027977224.1	CpG
double-stranded RNA-binding protein Staufen homolog 1 isoform X5	STAU1	XM_012189324.3	CpG
small nucleolar SNORD12/SNORD106	LOC114117662	XR_003591327.1	CpG
uncharacterized LOC105608654	LOC105608654	XR_003591305.1	CpG
lysine--tRNA ligase isoform X1	KARS	XM_015100374.2	CpG
WW domain-containing oxidoreductase isoform X1	WWOX	XM_015099953.2	CpG
Yes associated protein 1	YAP1	NM_001267881.2	CpG
uncharacterized LOC114118245	LOC114118245	XR_003591716.1	CpG
uncharacterized LOC105602189	LOC105602189	XR_001020745.3	CpG
Down syndrome cell adhesion molecule-like protein 1	DSCAML1	XM_027979838.1	CpG
LOW QUALITY PROTEIN: alpha-tectorin	TECTA	XM_027979004.1	CpG
olfactory receptor 52M1-like	LOC101106457	XM_027979031.1	CpG
uncharacterized protein LOC105602333	LOC105602333	XM_015101102.2	CpG
protein Spindly isoform X2	SPDL1	XM_012096685.3	CpG
protein INSYN2B	INSYN2B	XM_027979974.1	CpG
uncharacterized LOC114118727	LOC114118727	XR_003591898.1	CpG
occludin	OCLN	XM_012096797.3	CpG
neurolysin, mitochondrial	NLN	XM_004016928.4	CpG
E3 ubiquitin-protein ligase RNF180	RNF180	XM_027980056.1	CpG
uncharacterized LOC114118734	LOC114118734	XR_003591902.1	CpG
U6 spliceosomal RNA	LOC114118784	XR_003591947.1	CpG
complement component C6	C6	XM_012096997.3	CpG
LOW QUALITY PROTEIN: maestro heat-like repeat-containing protein family member 2B	MROH2B	XM_027979956.1	CpG
catenin delta-2-like	LOC114118709	XM_027979962.1	CpG
catenin delta-2 isoform X1	LOC101121119	XM_027980165.1	CpG
small nucleolar RNA SNORD123	LOC114118772	XR_003591942.1	CpG
la-related protein 1B isoform X2	LARP1B	XM_027956280.1	CpG
LOW QUALITY PROTEIN: protein inturned	INTU	XM_004017263.4	CpG
follistatin-related protein 5-like	LOC114118849	XM_027980241.1	CpG
follistatin-related protein 5-like	LOC114108802	XM_027956328.1	CpG
follistatin-related protein 5	FSTL5	XM_027956327.1	CpG
glutamate receptor 2 isoform X3	GRIA2	XM_004017287.4	CpG
P2X purinoceptor 2 isoform X1	P2RX2	XM_027980232.1	CpG
protein FAM169B	FAM169B	XM_027957511.1	CpG
aryl hydrocarbon receptor nuclear translocator 2	ARNT2	XM_027956967.1	CpG
threonine--tRNA ligase 2, cytoplasmic	TARSL2	XM_015101955.2	CpG
uncharacterized LOC114109034	LOC114109034	XR_003585740.1	CpG
U6 spliceosomal RNA	LOC114109279	XR_003585953.1	CpG
neuronal PAS domain-containing protein 3	NPAS3	XM_027957260.1	CpG
egl nine homolog 3	EGLN3	XM_004017885.3	CpG
protein transport protein Sec23A	SEC23A	XM_004017906.4	CpG
ena/VASP-like protein isoform X1	EVL	XM_027957394.1	CpG
glycerol-3-phosphate dehydrogenase 1-like protein	GPD1L	XM_004018202.4	CpG
glucoside xylosyltransferase 2	GXYLT2	XM_027958163.1	CpG
40S ribosomal protein S10	RPS10	XM_015102661.2	CpG
fibrocystin isoform X1	PKHD1	XM_027959081.1	CpG
histone H2B type 1-A-like	LOC101115410	XM_004019092.4	CpG
U6 spliceosomal RNA	LOC114109790	XR_003586365.1	CpG
U6 spliceosomal RNA	LOC114109793	XR_003586368.1	CpG
LYR motif-containing protein 4 isoform X2	LYRM4	XM_004019146.4	CpG
uncharacterized LOC106991831	LOC106991831	XR_001436436.2	CpG
disks large homolog 2 isoform X1	DLG2	XM_027959272.1	CpG
ribonuclease inhibitor isoform X1	RNH1	XM_027959965.1	CpG
cadherin-7	CDH7	XM_015103578.2	CpG
U6 spliceosomal RNA	LOC114110499	XR_003586751.1	CpG
WD repeat-containing protein 7	WDR7	XM_027960762.1	CpG
myocardin-related transcription factor B isoform X1	MRTFB	XM_027962083.1	CpG
protein KIAA0556 homolog	KIAA0556	XM_027961803.1	CpG
germ cell-specific gene 1-like protein isoform X1	GSG1L	XM_027961600.1	CpG
zinc finger protein 33B	LOC101107925	XM_027961551.1	CpG
ryanodine receptor 2	RYR2	XM_027962380.1	CpG
uncharacterized LOC105604980	LOC105604980	XR_001024578.2	CpG
lecithin retinol acyltransferase-like	LOC114108650	XM_027962687.1	CpG
disintegrin and metalloproteinase domain-containing protein 2	LOC101120051	XM_027962643.1	CpG
forkhead box protein O1	FOXO1	XM_027973596.1	CHG
uncharacterized LOC114117565	LOC114117565	XR_003591185.1	CHG
5-hydroxyisourate hydrolase-like isoform X2	LOC101109035	XM_027977795.1	CHG
U6 spliceosomal RNA	LOC114118601	XR_003591840.1	CHG
tyrosine-protein kinase transmembrane receptor ROR2	ROR2	XR_003588062.1	CHH
inactive dipeptidyl peptidase 10	DPP10	XM_027964826.1	CHH
uncharacterized LOC114113218	LOC114113218	XR_003588261.1	CHH
uncharacterized LOC101123039	LOC101123039	XR_003589395.1	CHH
purine nucleoside phosphorylase	LOC101105064	XM_027970071.1	CHH
unconventional myosin-IXa isoform X6	MYO9A	XM_004010277.4	CHH
LOW QUALITY PROTEIN: olfactory receptor 11H4-like	LOC106990620	XM_015096724.2	CHH
60S ribosomal protein L10-like isoform X1	LOC101120838	XM_027972200.1	CHH
uncharacterized LOC105607030	LOC105607030	XR_001434953.2	CHH
uncharacterized LOC114116468	LOC114116468	XR_003590381.1	CHH
protocadherin-9 isoform X1	PCDH9	XM_004012174.4	CHH
uncharacterized LOC114116623	LOC114116623	XR_003590490.1	CHH
protein AF-10 isoform X1	MLLT10	XM_027976601.1	CHH
C-Maf-inducing protein isoform X1	CMIP	XM_027977659.1	CHH
uncharacterized protein LOC114117826	LOC114117826	XM_027977586.1	CHH
kelch domain-containing protein 4 isoform X1	KLHDC4	XM_027977717.1	CHH
zinc finger protein ZFPM1	ZFPM1	XM_027977730.1	CHH
zinc finger CCCH domain-containing protein 18 isoform X1	ZC3H18	XM_027977731.1	CHH
uncharacterized LOC114118091	LOC114118091	XR_003591640.1	CHH
centrosomal protein of 164 kDa isoform X1	CEP164	XR_003591758.1	CHH

## Sheet: F4_hypermethylated_DMGs
Name	Gene_symbol	Transcript	Cytosine_context
uncharacterized LOC114114040	LOC114114040	XR_003588884.1	CpG
LOW QUALITY PROTEIN: zinc finger protein GLIS1	GLIS1	XM_027970436.1	CpG
disabled homolog 1	DAB1	XM_027970651.1	CpG
neuronal growth regulator 1	NEGR1	XM_012173704.3	CpG
mitoguardin 1	MIGA1	XM_012174138.3	CpG
small RNA 2'-O-methyltransferase	HENMT1	XM_012177519.3	CpG
mannosyl-oligosaccharide 1,2-alpha-mannosidase IB	MAN1A2	XM_004002381.4	CpG
carboxyl-terminal PDZ ligand of neuronal nitric oxide synthase protein isoform X2	LOC101108006	XM_012185108.3	CpG
spermatogenesis-associated protein 46	SPATA46	XM_004002708.4	CpG
uncharacterized LOC114113251	LOC114113251	XR_003588302.1	CpG
uridine-cytidine kinase 2 isoform X2	UCK2	XM_027977701.1	CpG
small integral membrane protein 34A-like	LOC114113256	XM_027965586.1	CpG
U6 spliceosomal RNA	LOC114111167	XR_003587267.1	CpG
U6 spliceosomal RNA	LOC114111052	XR_003587180.1	CpG
heat shock 70 kDa protein 13	HSPA13	XM_004002826.4	CpG
roundabout homolog 2 isoform X1	ROBO2	XM_027978968.1	CpG
cell adhesion molecule 2-like	LOC114110024	XM_027959360.1	CpG
cell adhesion molecule 2	CADM2	XM_027959450.1	CpG
transcription cofactor vestigial-like protein 3 isoform X1	VGLL3	XM_027978987.1	CpG
ribosomal oxygenase 2 isoform X2	RIOX2	XM_004002858.3	CpG
U6 spliceosomal RNA	LOC114110980	XR_003587107.1	CpG
uncharacterized LOC105602482	LOC105602482	XR_001021119.3	CpG
coiled-coil domain-containing protein 50 isoform X1	CCDC50	XM_027957300.1	CpG
LOW QUALITY PROTEIN: uncharacterized protein LOC114111711	LOC114111711	XM_027963530.1	CpG
inactive N-acetylated-alpha-linked acidic dipeptidase-like protein 2	LOC101111764	XM_027963593.1	CpG
uncharacterized LOC114109439, transcript variant X2	LOC114109439	XR_003586124.1	CpG
phospholipase D1 isoform X1	PLD1	XM_012099308.3	CpG
WD repeat-containing protein 49 isoform X2	WDR49	XM_027958672.1	CpG
UDP-GalNAc:beta-1,3-N-acetylgalactosaminyltransferase 1	B3GALNT1	XM_027958820.1	CpG
protein phosphatase 1L isoform X1	PPM1L	XM_027958832.1	CpG
ubiquitin-like protein FUBI pseudogene	LOC101104797	XR_001022878.3	CpG
ADP-ribosylation factor-like protein 14	ARL14	XM_027966334.1	CpG
uncharacterized LOC105604023	LOC105604023	XR_003586424.1	CpG
U2 spliceosomal RNA	LOC114110945	XR_003587088.1	CpG
phospholipid scramblase 4	PLSCR4	XM_004003278.4	CpG
carbohydrate sulfotransferase 2	CHST2	XM_027959615.1	CpG
TBC1 domain family member 5 isoform X1	TBC1D5	XM_027962034.1	CpG
potassium voltage-gated channel subfamily H member 8	KCNH8	XM_004003423.4	CpG
uncharacterized LOC106990580	LOC106990580	XR_001433939.2	CpG
guanine nucleotide-binding protein G(I)/G(S)/G(O) subunit gamma-10	GNG10	XM_027964117.1	CpG
band 4.1-like protein 4B isoform X3	EPB41L4B	XM_027964133.1	CpG
dual specificity protein phosphatase CDC14B isoform X6	CDC14B	XM_012116425.2	CpG
contactin-associated protein-like 3 isoform X1	LOC101123612	XM_027964383.1	CpG
TBC1 domain family member 2A isoform X1	TBC1D2	XM_004004228.4	CpG
LOW QUALITY PROTEIN: ATP synthase subunit e, mitochondrial	LOC101102454	XM_004004309.3	CpG
60S ribosomal protein L30-like	LOC114112992	XM_027964548.1	CpG
receptor-type tyrosine-protein phosphatase delta isoform X1	PTPRD	XM_027964556.1	CpG
coiled-coil domain-containing protein 171 isoform X1	CCDC171	XM_015093218.2	CpG
U1 spliceosomal RNA	LOC114113445	XR_003588479.1	CpG
U6 spliceosomal RNA	LOC114113327	XR_003588386.1	CpG
LOW QUALITY PROTEIN: sodium/potassium/calcium exchanger 2	SLC24A2	XM_015093243.2	CpG
izumo sperm-egg fusion protein 3 isoform X1	IZUMO3	XM_027963947.1	CpG
retinitis pigmentosa 1-like 1 protein	RP1L1	XM_027964774.1	CpG
kinesin heavy chain	KIF5C	XM_012137979.3	CpG
rho GTPase-activating protein 15 isoform X1	ARHGAP15	XM_027964991.1	CpG
low-density lipoprotein receptor-related protein 1B	LOC101102124	XM_027964823.1	CpG
low-density lipoprotein receptor-related protein 1B-like	LOC114113134	XM_027964824.1	CpG
U6 spliceosomal RNA	LOC114113467	XR_003588489.1	CpG
ly6/PLAUR domain-containing protein 1	LYPD1	XM_004004741.3	CpG
U6 spliceosomal RNA	LOC114113362	XR_003588407.1	CpG
zinc transporter ZIP10	SLC39A10	XM_004004779.4	CpG
E3 ubiquitin-protein ligase HECW2 isoform X2	HECW2	XM_012141132.3	CpG
BTB/POZ domain-containing protein KCTD18 isoform X1	KCTD18	XM_015093481.2	CpG
uncharacterized LOC105610222	LOC105610222	XR_003588248.1	CpG
WD repeat-containing protein 5	WDR5	XR_003588576.1	CpG
60S ribosomal protein L10-like	LOC114108601	XM_027968321.1	CpG
uncharacterized LOC114113890	LOC114113890	XR_003588629.1	CpG
anthrax toxin receptor 1	ANTXR1	XM_015094293.2	CpG
all-trans-retinol 13,14-reductase isoform X1	RETSAT	XM_004005866.4	CpG
cytochrome P450 26B1	LOC101110922	XM_004006067.4	CpG
homeobox protein EMX1 isoform X1	EMX1	XM_027966996.1	CpG
bolA-like protein 3	BOLA3	XM_027967016.1	CpG
U6 spliceosomal RNA	LOC114114191	XR_003589028.1	CpG
protein MON2 homolog isoform X2	MON2	XM_012174631.2	CpG
uncharacterized LOC105609280, transcript variant X3	LOC105609280	XR_003588855.1	CpG
alpha-2-macroglobulin isoform X2	LOC101122940	XM_012175446.3	CpG
frizzled-1	FZD1	XM_027968435.1	CpG
uncharacterized LOC105610709	LOC105610709	XR_001039657.2	CpG
glycoprotein-N-acetylgalactosamine 3-beta-galactosyltransferase 1 isoform X2	C1GALT1	XM_004007748.4	CpG
PHD finger protein 14 isoform X1	PHF14	XM_012176406.3	CpG
thrombospondin type-1 domain-containing protein 7A	THSD7A	XM_015095205.2	CpG
diacylglycerol kinase beta	DGKB	XM_027968496.1	CpG
alkylglycerol monooxygenase	AGMO	XM_027968497.1	CpG
leucine-rich repeat-containing protein 72	LRRC72	XM_027969097.1	CpG
ankyrin repeat and MYND domain-containing protein 2	ANKMY2	XM_004007769.3	CpG
aryl hydrocarbon receptor	AHR	XM_004007775.4	CpG
sorting nexin-13 isoform X1	SNX13	XM_027968500.1	CpG
histone deacetylase 9	HDAC9	NM_001246262.1	CpG
fer3-like protein	FERD3L	XM_012176462.3	CpG
transcription factor Sp8	SP8	XM_027969103.1	CpG
LOW QUALITY PROTEIN: dynein heavy chain 11, axonemal	DNAH11	XM_027968506.1	CpG
cell division cycle-associated 7-like protein isoform X1	CDCA7L	XM_012176483.3	CpG
rap guanine nucleotide exchange factor 5 isoform X1	RAPGEF5	XM_027968508.1	CpG
semaphorin-3A	SEMA3A	XM_027968532.1	CpG
armadillo repeat-containing protein 10	ARMC10	XM_012177422.3	CpG
neuronal cell adhesion molecule isoform X1	NRCAM	XM_027968593.1	CpG
mitochondrial inner membrane protease subunit 2	IMMP2L	XM_027968614.1	CpG
leucine-rich repeat neuronal protein 3	LRRN3	XM_012176787.3	CpG
U6 spliceosomal RNA	LOC114114676	XR_003589293.1	CpG
small nucleolar RNA SNORD86	LOC114114652	XR_003589272.1	CpG
U6 spliceosomal RNA	LOC114114673	XR_003589290.1	CpG
uncharacterized LOC114114526	LOC114114526	XR_003589171.1	CpG
oxysterol-binding protein-related protein 3 isoform X1	OSBPL3	XM_027968667.1	CpG
metalloreductase STEAP4 isoform X1	STEAP4	XM_027968679.1	CpG
nudC domain-containing protein 3	NUDCD3	XM_004007984.4	CpG
uncharacterized LOC105606668, transcript variant X1	LOC105606668	XR_003589188.1	CpG
UPF0415 protein C7orf25 homolog	C4H7orf25	XM_027968749.1	CpG
plexin-A4	PLXNA4	XM_012177152.3	CpG
uncharacterized LOC114114548	LOC114114548	XR_003589203.1	CpG
acylglycerol kinase, mitochondrial isoform X1	AGK	XM_027968880.1	CpG
protein LCHN	KIAA1147	XM_027968883.1	CpG
contactin-associated protein-like 2	CNTNAP2	XM_027968403.1	CpG
uncharacterized LOC114114568	LOC114114568	XR_003589221.1	CpG
dipeptidyl aminopeptidase-like protein 6 isoform X1	DPP6	XM_027969055.1	CpG
putative transferase CAF17, mitochondrial	IBA57	XM_015095535.2	CpG
uncharacterized LOC105611654	LOC105611654	XR_001040371.3	CpG
uncharacterized LOC105611873, transcript variant X3	LOC105611873	XR_003589401.1	CpG
tetratricopeptide repeat protein 5 isoform X1	TTC5	XM_004010393.3	CpG
small integral membrane protein 32	SMIM32	XM_027970700.1	CpG
small nucleolar RNA SNORA36 family	LOC114115080	XR_003589578.1	CpG
serine/threonine-protein phosphatase 2A 55 kDa regulatory subunit B beta isoform isoform X3	PPP2R2B	XM_004008931.4	CpG
adrenoceptor beta 2	ADRB2	NM_001130154.1	CpG
gamma-aminobutyric acid type A receptor beta2 subunit	GABRB2	NM_001267876.1	CpG
uncharacterized LOC106990145	LOC106990145	XR_001434756.2	CpG
single-stranded DNA-binding protein 2 isoform X1	SSBP2	XM_027970493.1	CpG
40S ribosomal protein S27	LOC114114908	XM_027970495.1	CpG
ephrin-A5 isoform X1	EFNA5	XM_004009108.3	CpG
E3 ubiquitin-protein ligase Praja-2 isoform X1	PJA2	XM_027970558.1	CpG
LOW QUALITY PROTEIN: alpha-mannosidase 2	MAN2A1	XM_004009111.4	CpG
uncharacterized LOC105612939	LOC105612939	XR_003589636.1	CpG
serine/threonine-protein phosphatase 2B catalytic subunit alpha isoform isoform X1	PPP3CA	XM_027970856.1	CpG
uncharacterized protein C4orf17 homolog	C6H4orf17	XM_027970859.1	CpG
protein atonal homolog 1	ATOH1	XM_027971393.1	CpG
U6 spliceosomal RNA	LOC114115438	XR_003589781.1	CpG
protocadherin-7 isoform X1	PCDH7	XM_027970916.1	CpG
WD repeat-containing protein 19	WDR19	XM_012179810.3	CpG
cytochrome c oxidase subunit 7B2, mitochondrial	LOC101121518	XM_004009806.4	CpG
small nucleolar RNA SNORA26	LOC114115459	XR_003589799.1	CpG
ras-like protein family member 11B	RASL11B	XM_004009826.4	CpG
sec1 family domain-containing protein 2	SCFD2	XM_004009827.4	CpG
phosducin-like protein 2	PDCL2	XM_027970742.1	CpG
uncharacterized protein KIAA1211 homolog isoform X1	KIAA1211	XM_027971010.1	CpG
actin filament-associated protein 1 isoform X1	AFAP1	XM_027971240.1	CpG
glucosamine 6-phosphate N-acetyltransferase isoform X2	GNPNAT1	XM_012180723.3	CpG
U6 spliceosomal RNA	LOC114115906	XR_003590015.1	CpG
mothers against decapentaplegic homolog 3	SMAD3	XM_027971520.1	CpG
CD276 antigen isoform X1	CD276	XM_027971575.1	CpG
cell death regulator Aven	AVEN	XM_027971653.1	CpG
ryanodine receptor 3	RYR3	XM_015096914.2	CpG
formin-1	FMN1	XM_004010422.4	CpG
fibrous sheath-interacting protein 1 isoform X1	FSIP1	XM_004010437.4	CpG
vacuolar protein sorting-associated protein 18 homolog	VPS18	XM_004010456.4	CpG
60S ribosomal protein L10-like isoform X1	LOC101120838	XM_027972200.1	CpG
nuclear receptor ROR-alpha isoform X2	RORA	XM_027971773.1	CpG
eukaryotic translation initiation factor 2 subunit 1	EIF2S1	XM_004010731.4	CpG
nucleic acid dioxygenase ALKBH1 isoform X1	ALKBH1	XM_004011087.3	CpG
neurexin-3-beta isoform X2	LOC101116577	XM_027972089.1	CpG
centrosomal protein of 128 kDa	CEP128	XM_027972272.1	CpG
stonin-2	STON2	XM_004010826.4	CpG
protein sel-1 homolog 1	SEL1L	XM_027972094.1	CpG
LOW QUALITY PROTEIN: interphotoreceptor matrix proteoglycan 1	IMPG1	XM_027972730.1	CpG
2-oxoisovalerate dehydrogenase subunit beta, mitochondrial	BCKDHB	XM_027972306.1	CpG
glutamate receptor ionotropic, kainate 2 isoform X2	GRIK2	XM_004011243.4	CpG
LOW QUALITY PROTEIN: melanin-concentrating hormone receptor 2	MCHR2	XM_004011494.2	CpG
LYR motif-containing protein 2	LYRM2	XM_004011274.4	CpG
ankyrin repeat domain-containing protein 6 isoform X2	ANKRD6	XM_012182772.3	CpG
ankyrin repeat domain-containing protein 6 isoform X2	ANKRD6	XM_015097383.2	CpG
rho GTPase-activating protein 18	ARHGAP18	XM_004011310.4	CpG
ras-related protein Rab-32	RAB32	XM_015097461.2	CpG
glutathione S-transferase P-like	LOC114116112	XM_027972540.1	CpG
iodotyrosine deiodinase 1	IYD	XM_004011409.4	CpG
pleckstrin homology domain-containing family G member 1	PLEKHG1	XM_027972556.1	CpG
small nucleolar RNA SNORA70	LOC114116282	XR_003590264.1	CpG
uncharacterized LOC114116164	LOC114116164	XR_003590172.1	CpG
40S ribosomal protein S25	LOC101107970	XM_027972728.1	CpG
U6 spliceosomal RNA	LOC114116275	XR_003590259.1	CpG
probable tubulin polyglutamylase TTLL2	TTLL2	XM_027972735.1	CpG
afadin isoform X1	AFDN	XM_027972678.1	CpG
adhesion G protein-coupled receptor B3	ADGRB3	XM_027972805.1	CpG
protein FAM135B	FAM135B	XM_027972869.1	CpG
thyroglobulin	TG	XM_027972878.1	CpG
LOW QUALITY PROTEIN: hyaluronan synthase 2-like	LOC101110602	XM_012183631.2	CpG
ras-related protein Rab-2A isoform X1	RAB2A	XM_027972979.1	CpG
chromodomain-helicase-DNA-binding protein 7 isoform X1	CHD7	XM_027972981.1	CpG
deubiquitinating protein VCIP135	VCPIP1	XM_004011714.4	CpG
uncharacterized protein C8orf34 homolog	C9H8orf34	XM_027973026.1	CpG
transient receptor potential cation channel subfamily A member 1	TRPA1	XM_027973040.1	CpG
uncharacterized LOC114116379	LOC114116379	XR_003590317.1	CpG
E3 ubiquitin-protein ligase rififylin-like	LOC114116429	XM_027973289.1	CpG
antizyme inhibitor 1	AZIN1	NM_001291507.1	CpG
syndecan-2 isoform X2	SDC2	XM_012184103.2	CpG
matrix metalloproteinase-16	MMP16	XM_004011852.4	CpG
protein diaphanous homolog 3	DIAPH3	XM_027973505.1	CpG
protocadherin-9 isoform X1	PCDH9	XM_004012174.4	CpG
LOW QUALITY PROTEIN: progesterone-induced-blocking factor 1	PIBF1	XM_004012184.4	CpG
uncharacterized LOC105609591	LOC105609591	XR_003590544.1	CpG
multidrug resistance-associated protein 4-like	LOC101109890	XM_027973873.1	CpG
propionyl-CoA carboxylase alpha chain, mitochondrial	PCCA	XM_015098256.2	CpG
integrin beta-like protein 1	LOC114116676	XM_027973874.1	CpG
uncharacterized LOC105616237	LOC105616237	XR_001435164.2	CpG
SLIT-ROBO Rho GTPase-activating protein 2 isoform X5	SRGAP2	XM_012186960.3	CpG
parafibromin	CDC73	XM_027976263.1	CpG
BTB/POZ domain-containing protein KCTD3 isoform X1	KCTD3	XM_027976273.1	CpG
bifunctional glutamate/proline--tRNA ligase	EPRS	XM_004013603.4	CpG
LOW QUALITY PROTEIN: transport and Golgi organization protein 1 homolog	MIA3	XM_012187082.3	CpG
membrane cofactor protein-like	LOC105611356	XM_015099398.2	CpG
40S ribosomal protein S15a	LOC101112339	XM_012188293.2	CpG
uncharacterized protein C10orf67 homolog, mitochondrial	C13H10orf67	XM_027976468.1	CpG
metallothionein-1C	LOC101117691	XM_004014998.4	CpG
uncharacterized LOC114117885	LOC114117885	XR_003591489.1	CpG
alpha-1,2-mannosyltransferase ALG9	ALG9	XM_027979190.1	CpG
neural cell adhesion molecule 1 isoform X1	NCAM1	XM_027979207.1	CpG
brain-specific homeobox protein homolog	BSX	XM_015100777.2	CpG
secretion-regulating guanine nucleotide exchange factor isoform X1	SERGEF	XM_027979347.1	CpG
U6 spliceosomal RNA	LOC114118608	XR_003591847.1	CpG
uncharacterized protein LOC105602333	LOC105602333	XM_015101102.2	CpG
rho guanine nucleotide exchange factor 28 isoform X1	ARHGEF28	XR_003591895.1	CpG
transportin-1 isoform X1	TNPO1	XM_012096778.3	CpG
28S ribosomal protein S27, mitochondrial	MRPS27	XM_004016900.4	CpG
cyclin-dependent kinase 7 isoform X1	CDK7	XM_004016913.4	CpG
neurolysin, mitochondrial	NLN	XM_004016928.4	CpG
A disintegrin and metalloproteinase with thrombospondin motifs 6 isoform X1	ADAMTS6	XM_012096844.3	CpG
uncharacterized LOC106990331, transcript variant X2	LOC106990331	XR_001435869.2	CpG
uncharacterized LOC114118733	LOC114118733	XR_003591901.1	CpG
uncharacterized LOC114118734	LOC114118734	XR_003591902.1	CpG
uncharacterized LOC106991659	LOC106991659	XR_003591903.1	CpG
uncharacterized LOC105602654	LOC105602654	XR_001021379.3	CpG
solute carrier family 7 member 11	SLC7A11	NM_001252182.1	CpG
protein Jade-1	JADE1	XM_027956278.1	CpG
la-related protein 1B isoform X2	LARP1B	XM_027956280.1	CpG
protein ABHD18 isoform X1	ABHD18	XM_012097510.3	CpG
small nucleolar RNA SNORA42/SNORA80 family	LOC114108882	XR_003585617.1	CpG
serine/threonine-protein kinase PLK4 isoform X1	PLK4	XM_012097517.3	CpG
adenosine deaminase domain-containing protein 1 isoform X1	ADAD1	XM_027980231.1	CpG
uncharacterized LOC114108807	LOC114108807	XR_003585521.1	CpG
piwi-like protein 1	PIWIL1	XM_027980234.1	CpG
pyroglutamyl-peptidase 1-like protein isoform X6	PGPEP1L	XM_027957023.1	CpG
protein FAM169B	FAM169B	XM_027957511.1	CpG
myeloid-associated differentiation marker-like	LOC101120360	XM_012098446.3	CpG
uncharacterized LOC114109018	LOC114109018	XR_003585716.1	CpG
uncharacterized LOC105603147	LOC105603147	XR_001022142.3	CpG
leucine-rich repeat and immunoglobulin-like domain-containing nogo receptor-interacting protein 1	LINGO1	XM_015101794.2	CpG
LOW QUALITY PROTEIN: mast cell protease 3-like	LOC114108608	XM_027957258.1	CpG
uncharacterized LOC114109032	LOC114109032	XR_003585739.1	CpG
probable G-protein coupled receptor 33	GPR33	XM_015101844.2	CpG
5-hydroxytryptamine receptor 1D-like	LOC114109037	XM_027957234.1	CpG
uncharacterized protein LOC101118645 isoform X1	LOC101118645	XM_027957247.1	CpG
uncharacterized LOC106991743	LOC106991743	XR_001436095.2	CpG
mirror-image polydactyly gene 1 protein	MIPOL1	XM_027957291.1	CpG
histone-lysine N-methyltransferase setd3 isoform X1	SETD3	XM_015102043.2	CpG
epidermal growth factor receptor	EGFR	XM_015102199.2	CpG
glycerol-3-phosphate dehydrogenase 1-like protein	GPD1L	XM_004018202.4	CpG
CKLF-like MARVEL transmembrane domain-containing protein 8 isoform X1	CMTM8	XM_027957944.1	CpG
microphthalmia-associated transcription factor isoform X1	MITF	XM_004018333.4	CpG
solute carrier family 25 member 26	SLC25A26	XM_027957546.1	CpG
plectin-like	LOC105603639	XM_012100443.2	CpG
opsin-5	OPN5	XM_004018872.4	CpG
translocating chain-associated membrane protein 2 isoform X2	TRAM2	XM_015102763.2	CpG
threonylcarbamoyladenosine tRNA methylthiotransferase	CDKAL1	XM_027959158.1	CpG
LOW QUALITY PROTEIN: phosphatase and actin regulator 1	PHACTR1	XM_027959200.1	CpG
orofacial cleft 1 candidate gene 1 protein	OFCC1	XM_027958595.1	CpG
disks large homolog 2 isoform X1	DLG2	XM_027959272.1	CpG
teneurin-4	TENM4	XM_027959502.1	CpG
amyloid-like protein 2 isoform X3	APLP2	XM_015103114.2	CpG
protein LTO1 homolog	LTO1	XM_004019731.4	CpG
mini-chromosome maintenance complex-binding protein isoform X2	MCMBP	XM_012103025.3	CpG
C-terminal-binding protein 2 isoform X1	CTBP2	XM_027960495.1	CpG
uncharacterized LOC105604382, transcript variant X1	LOC105604382	XR_001436563.2	CpG
uncharacterized LOC114110434	LOC114110434	XR_003586688.1	CpG
U6 spliceosomal RNA	LOC114110499	XR_003586751.1	CpG
uncharacterized LOC114110576	LOC114110576	XR_003586840.1	CpG
uncharacterized LOC105604711	LOC105604711	XR_001024274.3	CpG
trinucleotide repeat-containing gene 6A protein isoform X1	TNRC6A	XM_027961151.1	CpG
guanine nucleotide-binding protein G(I)/G(S)/G(O) subunit gamma-4	GNG4	XM_012105001.3	CpG
ryanodine receptor 2	RYR2	XM_027962380.1	CpG
rho-related BTB domain-containing protein 1 isoform X1	RHOBTB1	XM_027962357.1	CpG
netrin receptor UNC5B isoform X1	UNC5B	XM_027962423.1	CpG
histone acetyltransferase KAT6B isoform X1	KAT6B	XM_027962177.1	CpG
S-adenosylmethionine synthase	MAT1A	XM_027962246.1	CpG
glutamate receptor ionotropic, delta-1	GRID1	XM_027962365.1	CpG
teneurin-3-like	LOC114111033	XM_027962645.1	CpG
claudin-22	LOC101107665	XM_027962557.1	CpG
palmitoyltransferase ZDHHC2	ZDHHC2	XM_015104574.2	CpG
cytochrome b5 reductase 4	LOC101122662	XM_027962553.1	CpG
claudin-23	CLDN23	XM_027962554.1	CpG
PH and SEC7 domain-containing protein 3 isoform X1	PSD3	XM_027962733.1	CpG
U6 spliceosomal RNA	LOC114111104	XR_003587229.1	CpG
low-density lipoprotein receptor-related protein 1B	LOC101102124	XM_027964823.1	CHG
spastin isoform X1	SPAST	XM_004006041.4	CHG
transmembrane protein 45A-like	LOC101110195	XM_004002882.4	CHH
uncharacterized LOC114110419	LOC114110419	XR_003586658.1	CHH
centriolin isoform X1	CNTRL	XM_027964052.1	CHH
polypeptide N-acetylgalactosaminyltransferase 13	LOC101115605	XM_027964816.1	CHH
60S ribosomal protein L36a-like	LOC105609873	XM_027965028.1	CHH
bone morphogenetic protein receptor type 2	BMPR2	NM_001306123.1	CHH
kinesin-like protein KIF21A	KIF21A	XM_027967449.1	CHH
olfactory receptor 2T8-like	LOC101117843	XM_004009424.3	CHH
rod cGMP-specific 3',5'-cyclic phosphodiesterase subunit alpha isoform X2	PDE6A	XM_004008966.4	CHH
uncharacterized LOC105611754, transcript variant X2	LOC105611754	XR_003589473.1	CHH
teneurin-2	TENM2	XM_015095546.2	CHH
uncharacterized LOC105607312, transcript variant X2	LOC105607312	XR_003589718.1	CHH
uncharacterized LOC105613077	LOC105613077	XR_003589875.1	CHH
uncharacterized LOC114115735	LOC114115735	XR_003590005.1	CHH
zinc finger and BTB domain-containing protein 2 isoform X1	ZBTB2	XM_027972561.1	CHH
t-SNARE domain-containing protein 1 isoform X1	TSNARE1	XM_027972824.1	CHH
zinc finger protein ZFPM2	ZFPM2	XM_027973106.1	CHH
U6 spliceosomal RNA	LOC114116744	XR_003590571.1	CHH
uncharacterized LOC114117250	LOC114117250	XR_003590973.1	CHH
phosphatidylinositol 5-phosphate 4-kinase type-2 alpha	PIP4K2A	XM_004014221.4	CHH
neuroendocrine convertase 2-like isoform X1	LOC114117573	XM_027976714.1	CHH
spliceosome-associated protein CWC27 homolog isoform X2	CWC27	XM_004016938.4	CHH

## Sheet: F0_F1_F2_F3_TEI-DMGs
Gene_symbol
DDR2
ROBO1
LOC105602588
LOC101108354
STAG1
PPP2R3A
CPNE4
ARHGAP15
LOC101102124
DPP10
SPAG16
RTN4
MTA3
SLC2A13
THSD7A
BMPR1B
GRID2
MAPK10
NKAIN2
STAU2
PCDH9
RBMS3
LOC101112093
LOC101112602
LOC101117891
LOC100527962
LPP
CCDC171
DNAH7
PDZRN4
CNTN1
EXOC4
CNTNAP2
KCNIP4
CFAP299
EVC
ADGRB3
USH2A
PLCB4
GRIN3A
RIMS2

## Sheet: F0_F1_F2_F3_F4_TEI-DMGs
Gene_symbol
CCDC171
ARHGAP15
LOC101102124
THSD7A
CNTNAP2
ADGRB3
PCDH9
DDR2
ROBO1
DPP10
USH2A
